# Supplementary material for: Development of ELISAs for diagnosis of acute typhoid fever in Nigerian children
Source: PLoS Negl Trop Dis. 2017 Jun 22;11(6):e0005679. doi: 10.1371/journal.pntd.0005679 (PMC5498068; doi:10.1371/journal.pntd.0005679)
Supplement: S2 DATA_ELISA — (XLSX) [file pntd.0005679.s008.xlsx]

## Sheet: Sheet1
ELISA data; Felgner et al, Figs. 3-7; Supplemental Figs. S2 and S3.
																																						LPS	LPS	LPS	LPS	t1477	t1477	t1477	t1477
	Spot ID	Plate	Col	Row	Hemolysis	Sample ID	Age	Infection	Box #	Lab_ID	Blood_Culture_1	Date_Enrollment	Gender	Hospital_ID	reported_age	Age_Months	Age_Years	Diagnosis	LPS IgA cutoff	LPS IgG cutoff	t1477 IgG cutoff	LPS IgM cutoff	LPS IgA&M	New t1477 IgA cutoff	New t1477 IgG cutoff	New t1477 IgM cutoff	Newt1477 IgA&IgM cutoff	LPS IgA results	LPS IgG result	t1477 IgG result	LPS IgM result	LPS IgA&M results	New t1477 IgA result	New t1477 IgG result	New t1477 IgM result	New t1477 IgA&IgM result	Source	IgA	IgG	IgM	IgA+IgM 2o combined	IgA	IgG	IgM	IgA+IgM 2o combined
		1	1	A		GCRC D1	Adult	Healthy Control											0.130216	0.3966	1.429	0.351319	0.431577	0.0983348	2.25234	0.247073	0.228805										U.S.	0.0858	0.05188	0.2187	0.215204	0.104796	0.149632	0.17816	0.2368
		1	1	B		GCRC D2	Adult	Healthy Control											0.130216	0.3966	1.429	0.351319	0.431577	0.0983348	2.25234	0.247073	0.228805										U.S.	0.1596	0.26212	0.7071	1.15602	0.096134	0.180432	0.368503	0.456284
		1	1	C		GCRC D3	Adult	Healthy Control											0.130216	0.3966	1.429	0.351319	0.431577	0.0983348	2.25234	0.247073	0.228805										U.S.	0.1029	0.12252	0.1953	0.285688	0.11644	0.306208	0.218508	0.385392
		1	1	D		GCRC D4	Adult	Healthy Control											0.130216	0.3966	1.429	0.351319	0.431577	0.0983348	2.25234	0.247073	0.228805										U.S.	0.10665	0.43644	1.8616	2.43183	0.098122	0.485072	0.616224	0.572316
		1	1	E		GCRC D5	Adult	Healthy Control											0.130216	0.3966	1.429	0.351319	0.431577	0.0983348	2.25234	0.247073	0.228805										U.S.	0.11805	0.13892	0.2342	0.368902	0.096986	0.274624	0.163357	0.204832
		1	1	F		GCRC D6	Adult	Healthy Control											0.130216	0.3966	1.429	0.351319	0.431577	0.0983348	2.25234	0.247073	0.228805										U.S.	0.12735	0.21436	0.2927	0.469938	0.100252	0.136864	0.220473	0.295556
		1	1	G		GCRC D7	Adult	Healthy Control											0.130216	0.3966	1.429	0.351319	0.431577	0.0983348	2.25234	0.247073	0.228805										U.S.	0.0981	0.17256	0.3604	0.491914	0.095566	0.141232	0.138205	0.210308
		1	1	H		GCRC D8	Adult	Healthy Control											0.130216	0.3966	1.429	0.351319	0.431577	0.0983348	2.25234	0.247073	0.228805										U.S.	0.1017	0.06452	0.4497	0.669196	0.085484	0.122192	0.262524	0.300736
		1	2	A		GCRC D9	Adult	Healthy Control											0.130216	0.3966	1.429	0.351319	0.431577	0.0983348	2.25234	0.247073	0.228805										U.S.	0.2262	0.38628	0.3189	0.357646	0.143988	0.460544	0.26986	0.318792
		1	2	B		GCRC D10	Adult	Healthy Control											0.130216	0.3966	1.429	0.351319	0.431577	0.0983348	2.25234	0.247073	0.228805										U.S.	0.0963	0.07352	0.1766	0.297346	0.093152	0.106176	0.198858	0.267584
		1	2	C		GCRC D11	Adult	Healthy Control											0.130216	0.3966	1.429	0.351319	0.431577	0.0983348	2.25234	0.247073	0.228805										U.S.	0.13815	0.2428	0.62	1.05739	0.102098	0.161504	0.378721	0.490176
		1	2	D		GCRC D12	Adult	Healthy Control											0.130216	0.3966	1.429	0.351319	0.431577	0.0983348	2.25234	0.247073	0.228805										U.S.	0.09495	0.05304	0.6186	0.952874	0.09301	0.108864	0.289772	0.2479
		1	2	E		GCRC D13	Adult	Healthy Control											0.130216	0.3966	1.429	0.351319	0.431577	0.0983348	2.25234	0.247073	0.228805										U.S.	0.09615	0.13116	0.228	0.339958	0.088892	0.180992	0.203705	0.202464
		1	2	F		GCRC D14	Adult	Healthy Control											0.130216	0.3966	1.429	0.351319	0.431577	0.0983348	2.25234	0.247073	0.228805										U.S.	0.1692	0.09664	0.1366	0.290914	0.129646	0.14224	0.836828	0.712324
		1	2	G		GCRC D15	Adult	Healthy Control											0.130216	0.3966	1.429	0.351319	0.431577	0.0983348	2.25234	0.247073	0.228805										U.S.	0.1113	0.36292	0.3139	0.462702	0.09798	0.506352	0.228726	0.33226
		1	2	H		GCRC D16	Adult	Healthy Control											0.130216	0.3966	1.429	0.351319	0.431577	0.0983348	2.25234	0.247073	0.228805										U.S.	0.14775	0.16996	0.6169	1.04252	0.12638	0.24528	0.268681	0.329004
		1	3	A		GCRC D17	Adult	Healthy Control											0.130216	0.3966	1.429	0.351319	0.431577	0.0983348	2.25234	0.247073	0.228805										U.S.	0.3612	0.25592	1.9388	2.16531	0.105222	0.210112	0.435051	0.436896
		1	3	B		GCRC D18	Adult	Healthy Control											0.130216	0.3966	1.429	0.351319	0.431577	0.0983348	2.25234	0.247073	0.228805										U.S.	0.1641	0.27252	0.5386	0.911066	0.103092	0.139664	0.697051	0.381248
		1	3	C		GCRC D19	Adult	Healthy Control											0.130216	0.3966	1.429	0.351319	0.431577	0.0983348	2.25234	0.247073	0.228805										U.S.	0.10695	0.13096	0.3661	0.600588	0.12212	0.172704	0.337718	0.354756
		1	3	D		GCRC D20	Adult	Healthy Control											0.130216	0.3966	1.429	0.351319	0.431577	0.0983348	2.25234	0.247073	0.228805										U.S.	0.12585	0.66104	1.4572	2.00652	0.094004	0.49504	0.490071	0.501128
		1	3	E		GCRC D21	Adult	Healthy Control											0.130216	0.3966	1.429	0.351319	0.431577	0.0983348	2.25234	0.247073	0.228805										U.S.	0.10725	0.05144	0.1702	0.27336	0.110192	0.119504	0.254664	0.2553
		1	3	F		GCRC D22	Adult	Healthy Control											0.130216	0.3966	1.429	0.351319	0.431577	0.0983348	2.25234	0.247073	0.228805										U.S.	0.08685	0.0676	0.224	0.299892	0.09727	0.142464	0.301693	0.34114
		1	3	G		GCRC D23	Adult	Healthy Control											0.130216	0.3966	1.429	0.351319	0.431577	0.0983348	2.25234	0.247073	0.228805										U.S.	0.12435	0.36972	0.25	0.31356	0.122404	0.257488	0.191522	0.232804
		1	3	H		GCRC D24	Adult	Healthy Control											0.130216	0.3966	1.429	0.351319	0.431577	0.0983348	2.25234	0.247073	0.228805										U.S.	0.1902	0.34492	0.5432	0.761254	0.095282	0.74424	0.465836	0.501424
		1	4	A		GCRC D25	Adult	Healthy Control											0.130216	0.3966	1.429	0.351319	0.431577	0.0983348	2.25234	0.247073	0.228805										U.S.	0.35025	0.2158	0.6731	0.881318	0.10863	0.189728	0.515092	0.51134
		1	4	B		GCRC D26	Adult	Healthy Control											0.130216	0.3966	1.429	0.351319	0.431577	0.0983348	2.25234	0.247073	0.228805										U.S.	0.13665	0.4626	2.0453	2.63069	0.111754	0.470064	0.499765	0.507196
		1	4	C		GCRC D27	Adult	Healthy Control											0.130216	0.3966	1.429	0.351319	0.431577	0.0983348	2.25234	0.247073	0.228805										U.S.	0.333	1.362	0.4562	1.03301	0.160744	0.140448	0.333133	0.375772
		1	4	D		GCRC D28	Adult	Healthy Control											0.130216	0.3966	1.429	0.351319	0.431577	0.0983348	2.25234	0.247073	0.228805										U.S.	0.1104	0.8426	0.3435	0.538948	0.12496	0.159488	0.364573	0.397084
		1	4	E		GCRC D29	Adult	Healthy Control											0.130216	0.3966	1.429	0.351319	0.431577	0.0983348	2.25234	0.247073	0.228805										U.S.	0.10035	0.06316	1.0359	1.53336	0.094288	0.136752	0.313745	0.377992
		1	4	F		GCRC D30	Adult	Healthy Control											0.130216	0.3966	1.429	0.351319	0.431577	0.0983348	2.25234	0.247073	0.228805										U.S.	0.1296	0.59628	0.3326	0.391816	0.096418	0.181328	0.519677	0.589188
		1	4	G		GCRC D31	Adult	Healthy Control											0.130216	0.3966	1.429	0.351319	0.431577	0.0983348	2.25234	0.247073	0.228805										U.S.	0.11055	0.17472	0.2439	0.376942	0.101246	0.27776	0.173968	0.22126
		1	4	H		GCRC D32	Adult	Healthy Control											0.130216	0.3966	1.429	0.351319	0.431577	0.0983348	2.25234	0.247073	0.228805										U.S.	0.2559	0.45936	0.4441	0.918034	0.0994	0.166096	0.258594	0.285492
		1	5	A		GCRC D33	Adult	Healthy Control											0.130216	0.3966	1.429	0.351319	0.431577	0.0983348	2.25234	0.247073	0.228805										U.S.	0.0996	0.15792	0.2688	0.366892	0.094146	0.12488	0.162964	0.171088
		1	5	B		GCRC D34	Adult	Healthy Control											0.130216	0.3966	1.429	0.351319	0.431577	0.0983348	2.25234	0.247073	0.228805										U.S.	0.2721	0.13472	1.0201	1.23923	0.120274	0.4816	0.358023	0.38702
		1	5	C		GCRC D35	Adult	Healthy Control											0.130216	0.3966	1.429	0.351319	0.431577	0.0983348	2.25234	0.247073	0.228805										U.S.	0.3174	0.44712	0.5928	1.206	0.098122	0.212912	0.233966	0.253672
		1	5	D		GCRC D36	Adult	Healthy Control											0.130216	0.3966	1.429	0.351319	0.431577	0.0983348	2.25234	0.247073	0.228805										U.S.	0.159	0.093	0.5152	0.849292	0.113032	0.122864	0.214447	0.274688
		1	5	E		GCRC D37	Adult	Healthy Control											0.130216	0.3966	1.429	0.351319	0.431577	0.0983348	2.25234	0.247073	0.228805										U.S.	0.1206	0.16988	0.296	0.617874	0.102524	0.114576	0.244315	0.250712
		1	5	F		GCRC D38	Adult	Healthy Control											0.130216	0.3966	1.429	0.351319	0.431577	0.0983348	2.25234	0.247073	0.228805										U.S.	0.1047	0.08232	0.4733	0.699212	0.086478	0.131152	0.236193	0.245828
		1	5	G		GCRC D39	Adult	Healthy Control											0.130216	0.3966	1.429	0.351319	0.431577	0.0983348	2.25234	0.247073	0.228805										U.S.	0.09615	0.05936	0.2017	0.260228	0.11502	0.16632	0.184055	0.24568
		1	5	H		GCRC D40	Adult	Healthy Control											0.130216	0.3966	1.429	0.351319	0.431577	0.0983348	2.25234	0.247073	0.228805										U.S.	0.11385	0.14684	0.2197	0.334062	0.112038	0.270144	0.292523	0.285048
		1	6	A		GCRC D41	Adult	Healthy Control											0.130216	0.3966	1.429	0.351319	0.431577	0.0983348	2.25234	0.247073	0.228805										U.S.	0.1953	0.32808	0.2579	0.243344	0.088466	0.106624	0.168204	0.222
		1	6	B		GCRC D42	Adult	Healthy Control											0.130216	0.3966	1.429	0.351319	0.431577	0.0983348	2.25234	0.247073	0.228805										U.S.	0.1011	0.16696	0.2442	0.347194	0.10224	0.198688	0.196369	0.268916
		1	6	C		GCRC D43	Adult	Healthy Control											0.130216	0.3966	1.429	0.351319	0.431577	0.0983348	2.25234	0.247073	0.228805										U.S.	0.11385	0.1446	0.2393	0.357244	0.099116	0.38472	0.194011	0.229548
		1	6	D		GCRC D44	Adult	Healthy Control											0.130216	0.3966	1.429	0.351319	0.431577	0.0983348	2.25234	0.247073	0.228805										U.S.	0.0888	0.14212	0.2533	0.421564	0.086194	0.158816	0.150388	0.15392
		1	6	E		GCRC D45	Adult	Healthy Control											0.130216	0.3966	1.429	0.351319	0.431577	0.0983348	2.25234	0.247073	0.228805										U.S.	0.1275	0.38196	0.8685	1.36077	0.105506	0.345856	0.363394	0.348096
		1	6	F		GCRC D46	Adult	Healthy Control											0.130216	0.3966	1.429	0.351319	0.431577	0.0983348	2.25234	0.247073	0.228805										U.S.	0.09975	0.22536	0.1067	0.213328	0.12567	0.160608	0.152353	0.279868
		1	6	G		GCRC D47	Adult	Healthy Control											0.130216	0.3966	1.429	0.351319	0.431577	0.0983348	2.25234	0.247073	0.228805										U.S.	0.1221	0.17224	0.3959	0.600454	0.10721	0.14448	0.273397	0.266696
		1	6	H		GCRC D48	Adult	Healthy Control											0.130216	0.3966	1.429	0.351319	0.431577	0.0983348	2.25234	0.247073	0.228805										U.S.	0.3144	0.3528	1.1585	1.22476	0.134616	0.362768	0.362084	0.409072
		1	7	A		GCRC D49	Adult	Healthy Control											0.130216	0.3966	1.429	0.351319	0.431577	0.0983348	2.25234	0.247073	0.228805										U.S.	0.15105	0.26736	0.6787	0.810566	0.12567	0.22568	0.262655	0.269212
		1	7	B		GCRC D50	Adult	Healthy Control											0.130216	0.3966	1.429	0.351319	0.431577	0.0983348	2.25234	0.247073	0.228805										U.S.	0.1212	0.21552	0.2962	0.464712	0.108914	0.144592	0.274314	0.291856
	1	4	1	C	2	NGH 001	Pediatric	Healthy control		NGH 001	healthy control		M			4 m	0.333333		0.130216	0.3966	1.429	0.351319	0.431577	0.0983348	2.25234	0.247073	0.228805	0	0	#REF!	0	0	0	0	0	0	Nigeria	0.0517	0.0696	0.0639	0.0794	0.0599	0.0992	0.0725	0.0938
	2	4	1	D	5	NGH 002	Pediatric	Healthy control		NGH 002	healthy control		F			6 wk	0.125		0.130216	0.3966	1.429	0.351319	0.431577	0.0983348	2.25234	0.247073	0.228805	0	0	#REF!	0	0	0	0	0	0	Nigeria	0.0494	0.1547	0.0553	0.0616	0.058	0.1267	0.0889	0.0998
	3	4	1	E	4	NGH 003	Pediatric	Healthy control		NGH 003	healthy control		M			4 m	0.333333		0.130216	0.3966	1.429	0.351319	0.431577	0.0983348	2.25234	0.247073	0.228805	0	0	#REF!	0	0	0	0	0	0	Nigeria	0.0543	0.3196	0.0558	0.0661	0.0547	0.1379	0.0869	0.1075
	4	4	1	F	3	NGH 004	Pediatric	Healthy control		NGH 004	healthy control		F			4 m	0.333333		0.130216	0.3966	1.429	0.351319	0.431577	0.0983348	2.25234	0.247073	0.228805	0	0	#REF!	0	0	0	0	0	0	Nigeria	0.1033	0.2873	0.0918	0.1134	0.0785	0.1888	0.1136	0.1378
	5	4	1	G	3	NGH 005	Pediatric	Healthy control		NGH 005	healthy control		M			3 m	0.25		0.130216	0.3966	1.429	0.351319	0.431577	0.0983348	2.25234	0.247073	0.228805	0	0	#REF!	0	0	0	0	0	0	Nigeria	0.0822	0.148	0.1124	0.1227	0.0608	0.2145	0.1059	0.1144
	6	4	1	H	4	NGH 006	Pediatric	Healthy control		NGH 006	healthy control		F			2 m	0.166667		0.130216	0.3966	1.429	0.351319	0.431577	0.0983348	2.25234	0.247073	0.228805	0	0	#REF!	0	0	0	0	0	0	Nigeria	0.0705	0.1291	0.0616	0.0712	0.0525	0.0815	0.0805	0.0873
	7	4	2	A	2	NGH 007	Pediatric	Healthy control		NGH 007	healthy control		M			3 m	0.25		0.130216	0.3966	1.429	0.351319	0.431577	0.0983348	2.25234	0.247073	0.228805	0	0	#REF!	0	0	0	0	0	0	Nigeria	0.0664	0.1366	0.061	0.0712	0.0575	0.0784	0.0799	0.0923
	8	4	2	B	4	NGH 008	Pediatric	Healthy control		NGH 008	healthy control		M			3 m	0.25		0.130216	0.3966	1.429	0.351319	0.431577	0.0983348	2.25234	0.247073	0.228805	0	0	#REF!	0	0	0	0	0	0	Nigeria	0.0546	0.1113	0.0623	0.0645	0.0623	0.1108	0.091	0.1061
	9	4	2	C	5	NGH 009	Pediatric	Healthy control		NGH 009	healthy control		M			3 m	0.25		0.130216	0.3966	1.429	0.351319	0.431577	0.0983348	2.25234	0.247073	0.228805	0	0	#REF!	0	0	0	0	0	0	Nigeria	0.0614	0.0791	0.0702	0.0825	0.0647	0.1075	0.0828	0.0896
	10	4	2	D	5	NGH 011	Pediatric	Healthy control		NGH 011	healthy control		M			2 m	0.166667		0.130216	0.3966	1.429	0.351319	0.431577	0.0983348	2.25234	0.247073	0.228805	0	0	#REF!	0	0	0	0	0	0	Nigeria	0.0502	0.0906	0.0548	0.066	0.0556	0.2866	0.2181	0.2039
	11	4	2	E	4	NGH 012	Pediatric	Healthy control		NGH 012	healthy control		M			3 m	0.25		0.130216	0.3966	1.429	0.351319	0.431577	0.0983348	2.25234	0.247073	0.228805	0	0	#REF!	0	0	0	0	0	0	Nigeria	0.0548	0.2298	0.0755	0.0845	0.0641	0.3659	0.0922	0.1088
	12	4	2	F	5	NGH 013	Pediatric	Healthy control		NGH 013	healthy control		M			3 m	0.25		0.130216	0.3966	1.429	0.351319	0.431577	0.0983348	2.25234	0.247073	0.228805	0	0	#REF!	0	0	0	0	0	0	Nigeria	0.0614	0.0874	0.0662	0.0716	0.0659	0.3202	0.2082	0.1133
	13	4	2	G	5	NGH 014	Pediatric	Healthy control		NGH 014	healthy control		F			6 wk	0.125		0.130216	0.3966	1.429	0.351319	0.431577	0.0983348	2.25234	0.247073	0.228805	0	1	#REF!	0	0	0	0	0	0	Nigeria	0.054	0.4159	0.0615	0.0675	0.0617	0.1921	0.0754	0.0895
	14	4	2	H	5	NGH 015	Pediatric	Healthy control		NGH 015	healthy control		F			3 m	0.25		0.130216	0.3966	1.429	0.351319	0.431577	0.0983348	2.25234	0.247073	0.228805	0	0	#REF!	0	0	0	0	0	0	Nigeria	0.0599	0.1764	0.074	0.0825	0.0553	0.2887	0.1327	0.131
	15	4	3	A	1	NGH 016	Pediatric	Healthy control		NGH 016	healthy control		F			4 m	0.333333		0.130216	0.3966	1.429	0.351319	0.431577	0.0983348	2.25234	0.247073	0.228805	1	0	#REF!	0	0	0	0	0	0	Nigeria	0.2644	0.2215	0.2205	0.385	0.06	0.1179	0.0846	0.1024
	16	4	3	B	3	NGH 017	Pediatric	Healthy control		NGH 017	healthy control		M			3 m	0.25		0.130216	0.3966	1.429	0.351319	0.431577	0.0983348	2.25234	0.247073	0.228805	0	0	#REF!	0	0	0	0	0	0	Nigeria	0.0567	0.1396	0.0633	0.0676	0.0592	0.1576	0.0838	0.0842
	17	4	3	C	4	NGH 018	Pediatric	Healthy control		NGH 018	healthy control		F			3 m	0.25		0.130216	0.3966	1.429	0.351319	0.431577	0.0983348	2.25234	0.247073	0.228805	0	0	#REF!	0	0	0	0	0	0	Nigeria	0.0516	0.1502	0.0725	0.075	0.0626	0.6482	0.0935	0.1074
	18	4	3	D	4	NGH 019	Pediatric	Healthy control		NGH 019	healthy control		M			9 m	0.75		0.130216	0.3966	1.429	0.351319	0.431577	0.0983348	2.25234	0.247073	0.228805	0	0	#REF!	0	0	0	0	1	1	Nigeria	0.0591	0.0824	0.1173	0.1153	0.063	0.3488	0.2479	0.2602
	19	4	3	E	2	NGH 020	Pediatric	Healthy control		NGH 020	healthy control		F			3 m	0.25		0.130216	0.3966	1.429	0.351319	0.431577	0.0983348	2.25234	0.247073	0.228805	0	0	#REF!	0	0	0	0	0	0	Nigeria	0.0508	0.0826	0.1092	0.1229	0.0591	0.1286	0.0835	0.0926
	20	4	3	F	4	NGH 021	Pediatric	Healthy control		NGH 021	healthy control		F			10 m	0.833333		0.130216	0.3966	1.429	0.351319	0.431577	0.0983348	2.25234	0.247073	0.228805	0	0	#REF!	0	0	0	0	0	0	Nigeria	0.0571	0.1322	0.1036	0.1	0.0631	0.1388	0.132	0.1464
	21	4	3	G	4	NGH 022	Pediatric	Healthy control		NGH 022	healthy control		F			4 m	0.333333		0.130216	0.3966	1.429	0.351319	0.431577	0.0983348	2.25234	0.247073	0.228805	0	0	#REF!	0	0	0	0	0	0	Nigeria	0.0537	0.0875	0.0814	0.0888	0.0594	0.1168	0.0926	0.1152
	22	4	3	H	4	NGH 023	Pediatric	Healthy control		NGH 023	healthy control		F			1 yo	1		0.130216	0.3966	1.429	0.351319	0.431577	0.0983348	2.25234	0.247073	0.228805	0	0	#REF!	0	0	0	0	0	0	Nigeria	0.0809	0.2683	0.0825	0.0874	0.0605	0.1776	0.1288	0.1367
	23	4	4	A	2	NGH 024	Pediatric	Healthy control		NGH 024	healthy control		M			3 m	0.25		0.130216	0.3966	1.429	0.351319	0.431577	0.0983348	2.25234	0.247073	0.228805	0	0	#REF!	0	0	0	0	0	0	Nigeria	0.0576	0.2114	0.0661	0.0854	0.0682	1.3252	0.0764	0.1002
	24	4	4	B	2	NGH 025	Pediatric	Healthy control		NGH 025	healthy control		F			6 m	0.5		0.130216	0.3966	1.429	0.351319	0.431577	0.0983348	2.25234	0.247073	0.228805	0	0	#REF!	0	0	0	0	0	0	Nigeria	0.0566	0.1273	0.0662	0.0746	0.0646	0.0945	0.0835	0.1136
	25	4	4	C	3	NGH 026	Pediatric	Healthy control		NGH 026	healthy control		F			1 yo	1		0.130216	0.3966	1.429	0.351319	0.431577	0.0983348	2.25234	0.247073	0.228805	0	0	#REF!	0	0	0	0	0	0	Nigeria	0.0617	0.0795	0.1088	0.1253	0.0562	0.1419	0.1173	0.1286
	26	4	4	D	5	NGH 027	Pediatric	Healthy control		NGH 027	healthy control		M			3 yo	3		0.130216	0.3966	1.429	0.351319	0.431577	0.0983348	2.25234	0.247073	0.228805	0	0	#REF!	0	0	0	0	0	0	Nigeria	0.0561	0.2001	0.176	0.1891	0.07	1.3759	0.1987	0.2219
	27	4	4	E	3	NGH 028	Pediatric	Healthy control		NGH 028	healthy control		M			11 M	0.916667		0.130216	0.3966	1.429	0.351319	0.431577	0.0983348	2.25234	0.247073	0.228805	0	0	#REF!	0	0	1	1	0	0	Nigeria	0.0525	0.1135	0.1256	0.1733	0.1166	4.1585	0.105	0.1372
	28	4	4	F	2	NGH 029	Pediatric	Healthy control		NGH 029	healthy control		F			3 m	0.25		0.130216	0.3966	1.429	0.351319	0.431577	0.0983348	2.25234	0.247073	0.228805	0	0	#REF!	0	0	0	0	0	0	Nigeria	0.0543	0.0723	0.0674	0.0693	0.0555	0.1501	0.0724	0.1205
	29	4	4	G	5	NGH 030	Pediatric	Healthy control		NGH 030	healthy control		M			4 m	0.333333		0.130216	0.3966	1.429	0.351319	0.431577	0.0983348	2.25234	0.247073	0.228805	0	0	#REF!	0	0	0	0	0	0	Nigeria	0.0839	0.2019	0.0638	0.0884	0.0684	0.2315	0.146	0.1519
	30	4	4	H	5	NGH 031	Pediatric	Healthy control		NGH 031	healthy control		M			4 m	0.333333		0.130216	0.3966	1.429	0.351319	0.431577	0.0983348	2.25234	0.247073	0.228805	0	0	#REF!	0	0	0	0	0	0	Nigeria	0.0568	0.118	0.079	0.1205	0.0701	0.1211	0.0838	0.0776
	31	4	5	A	4	NGH 032	Pediatric	Healthy control		NGH 032	healthy control		M			2 m	0.166667		0.130216	0.3966	1.429	0.351319	0.431577	0.0983348	2.25234	0.247073	0.228805	0	0	#REF!	0	0	0	0	0	0	Nigeria	0.0673	0.1236	0.0585	0.0716	0.0614	0.9332	0.0836	0.1041
	32	4	5	B	5	NGH 033	Pediatric	Healthy control		NGH 033	healthy control		F			3 m	0.25		0.130216	0.3966	1.429	0.351319	0.431577	0.0983348	2.25234	0.247073	0.228805	0	0	#REF!	0	0	0	0	0	0	Nigeria	0.0554	0.0778	0.0671	0.0733	0.06	0.1217	0.0772	0.085
	33	4	5	C	5	NGH 034	Pediatric	Healthy control		NGH 034	healthy control		M			5 m	0.416667		0.130216	0.3966	1.429	0.351319	0.431577	0.0983348	2.25234	0.247073	0.228805	0	0	#REF!	0	0	0	0	0	0	Nigeria	0.0611	0.1377	0.0853	0.1065	0.0591	0.2863	0.1523	0.1468
	34	4	5	D	4	NGH 035	Pediatric	Healthy control		NGH 035	healthy control		F			1 m	0.0833333		0.130216	0.3966	1.429	0.351319	0.431577	0.0983348	2.25234	0.247073	0.228805	0	1	#REF!	0	0	0	0	0	0	Nigeria	0.051	0.6994	0.0486	0.0561	0.0574	1.6988	0.0718	0.0708
	35	4	5	E	4	NGH 036	Pediatric	Healthy control		NGH 036	healthy control		F			2 m	0.166667		0.130216	0.3966	1.429	0.351319	0.431577	0.0983348	2.25234	0.247073	0.228805	0	0	#REF!	0	0	0	0	0	0	Nigeria	0.0541	0.1412	0.0733	0.0774	0.0579	0.0978	0.0908	0.0839
	36	4	5	F	4	NGH 037	Pediatric	Healthy control		NGH 037	healthy control		M			4 m	0.333333		0.130216	0.3966	1.429	0.351319	0.431577	0.0983348	2.25234	0.247073	0.228805	0	0	#REF!	0	0	0	0	0	0	Nigeria	0.0743	0.2125	0.072	0.0954	0.0664	0.1493	0.0816	0.1034
	37	4	5	G	4	NGH 038	Pediatric	Healthy control		NGH 038	healthy control		M			2 m	0.166667		0.130216	0.3966	1.429	0.351319	0.431577	0.0983348	2.25234	0.247073	0.228805	0	1	#REF!	0	0	0	0	0	0	Nigeria	0.0953	0.3995	0.0688	0.095	0.0658	0.3145	0.091	0.108
	38	4	5	H	2	NGH 039	Pediatric	Healthy control		NGH 039	healthy control		M			4 m	0.333333		0.130216	0.3966	1.429	0.351319	0.431577	0.0983348	2.25234	0.247073	0.228805	0	0	#REF!	0	0	0	0	0	0	Nigeria	0.0771	0.215	0.0687	0.0782	0.0544	0.1021	0.1008	0.127
	39	4	6	A	5	NGH 040	Pediatric	Healthy control		NGH 040	healthy control		F			5 m	0.416667		0.130216	0.3966	1.429	0.351319	0.431577	0.0983348	2.25234	0.247073	0.228805	0	0	#REF!	0	0	0	0	0	0	Nigeria	0.0643	0.1617	0.0696	0.0867	0.0572	0.1902	0.0937	0.0931
	40	4	6	B	3	NGH 041	Pediatric	Healthy control		NGH 041	healthy control		F			2 yo	2		0.130216	0.3966	1.429	0.351319	0.431577	0.0983348	2.25234	0.247073	0.228805	0	0	#REF!	0	0	0	0	0	0	Nigeria	0.0623	0.1765	0.1344	0.1626	0.0651	0.1605	0.2465	0.2122
	41	4	6	C	2	CON/UATH 001	Pediatric	Healthy control		CON/UATH/001	healthy control		F			1 yo	1		0.130216	0.3966	1.429	0.351319	0.431577	0.0983348	2.25234	0.247073	0.228805	0	0	#REF!	0	0	0	0	0	0	Nigeria	0.0571	0.1044	0.1507	0.1778	0.0793	1.5014	0.2318	0.1601
	42	4	6	D	2	CON/UATH 002	Pediatric	Healthy control		CON/UATH/002	healthy control		M			5 yo	5		0.130216	0.3966	1.429	0.351319	0.431577	0.0983348	2.25234	0.247073	0.228805	0	0	#REF!	1	1	0	0	0	0	Nigeria	0.0794	0.1077	0.9024	1.09	0.066	0.2793	0.2422	0.2123
	43	4	6	E	2	CON/UATH 003	Pediatric	Healthy control		CON/UATH/003	healthy control		F			9 m	0.75		0.130216	0.3966	1.429	0.351319	0.431577	0.0983348	2.25234	0.247073	0.228805	0	0	#REF!	0	0	1	1	0	1	Nigeria	0.0516	0.2298	0.1202	0.1389	0.1535	4.3606	0.2449	0.2497
	44	4	6	F	3	CON/UATH 004	Pediatric	Healthy control		CON/UATH/004	healthy control		F			9 m	0.75		0.130216	0.3966	1.429	0.351319	0.431577	0.0983348	2.25234	0.247073	0.228805	0	0	#REF!	0	0	0	0	0	0	Nigeria	0.0618	0.1268	0.1618	0.1836	0.0694	0.2834	0.1517	0.1433
	45	4	6	G	7	CON/UATH 005	Pediatric	Healthy control		CON/UATH/005	healthy control		F			18 m	1.5		0.130216	0.3966	1.429	0.351319	0.431577	0.0983348	2.25234	0.247073	0.228805	0	0	#REF!	0	0	0	0	0	0	Nigeria	0.0806	0.248	0.1317	0.1844	0.0776	0.3306	0.1345	0.1285
	46	4	7	A	3	CON/UATH 008	Pediatric	Healthy control		CON/UATH/008	healthy control		M			9 m	0.75		0.130216	0.3966	1.429	0.351319	0.431577	0.0983348	2.25234	0.247073	0.228805	0	0	#REF!	0	0	0	0	0	0	Nigeria	0.0794	0.2276	0.1217	0.1459	0.064	0.1953	0.1248	0.155
	47	4	7	B	2	CON/UATH 009	Pediatric	Healthy control		CON/UATH/009	healthy control		M			6 m	0.5		0.130216	0.3966	1.429	0.351319	0.431577	0.0983348	2.25234	0.247073	0.228805	0	0	#REF!	0	0	0	0	1	1	Nigeria	0.0617	0.128	0.0918	0.1129	0.0726	0.162	0.3175	0.278
	48	4	7	C	2	CON/UATH 010	Pediatric	Healthy control		CON/UATH/010	healthy control		F			9 m	0.75		0.130216	0.3966	1.429	0.351319	0.431577	0.0983348	2.25234	0.247073	0.228805	0	0	#REF!	0	0	0	0	0	0	Nigeria	0.0526	0.0976	0.0845	0.1034	0.0604	0.101	0.0992	0.1081
	51	1	1	A	4	PO187	Pediatric	No growth	1	PO187	NO GROWTH	2009-03-08	Male	NHA		77	6.41667		0.130216	0.3966	1.429	0.351319	0.431577	0.0983348	2.25234	0.247073	0.228805	1	1	#REF!	1	1	0	0	0	1	Nigeria	1.7438	0.486	3.6041	4.5792	0.0742	0.8871	0.2145	0.2384
	52	1	2	G	5	G382	Pediatric	No growth	1	G382	NO GROWTH	2012-11-08	Male	UATH		118	9.83333		0.130216	0.3966	1.429	0.351319	0.431577	0.0983348	2.25234	0.247073	0.228805	1	1	#REF!	1	1	1	1	1	1	Nigeria	4.1734	2.4311	0.3819	3.4164	0.7451	4.6824	0.3366	0.9367
	53	1	3	G	2	BH229	Pediatric	No growth	1	BH229	NO GROWTH	2013-06-25	Male	NYANYA		84	7	MALARIA R/O ENTERIC FEVER	0.130216	0.3966	1.429	0.351319	0.431577	0.0983348	2.25234	0.247073	0.228805	1	0	#REF!	1	1	1	0	1	1	Nigeria	0.3467	0.2383	0.7861	1.3273	0.4437	1.2748	0.3696	0.6009
	54	1	8	C	2	BH259	Pediatric	No growth	2	BH259	NO GROWTH	2013-07-02	Female	NYANYA		72	6		0.130216	0.3966	1.429	0.351319	0.431577	0.0983348	2.25234	0.247073	0.228805	0	1	#REF!	0	0	0	0	0	0	Nigeria	0.0934	0.6359	0.1941	0.2813	0.0769	1.3506	0.1778	0.1938
	55	1	8	D	2	BH261	Pediatric	No growth	2	BH261	NO GROWTH	2013-07-03	Male	NYANYA		84	7		0.130216	0.3966	1.429	0.351319	0.431577	0.0983348	2.25234	0.247073	0.228805	1	1	#REF!	1	1	1	1	1	1	Nigeria	0.726	0.8598	1.6843	2.3259	0.2724	3.1598	0.7734	0.9268
	56	1	8	E	5	BH067	Pediatric	No growth	2	BH067	NO GROWTH	2013-05-20	Male	NYANYA		36	3		0.130216	0.3966	1.429	0.351319	0.431577	0.0983348	2.25234	0.247073	0.228805	0	0	#REF!	1	1	1	1	1	1	Nigeria	0.0829	0.2387	0.3994	0.5877	0.1085	3.1114	0.2608	0.3228
	57	1	8	F	2	BH080	Pediatric	No growth	2	BH080	NO GROWTH	2013-05-22	Male	NYANYA		35	2.91667		0.130216	0.3966	1.429	0.351319	0.431577	0.0983348	2.25234	0.247073	0.228805	1	0	#REF!	1	1	1	0	1	1	Nigeria	0.1412	0.2536	0.4332	0.5812	0.1339	1.779	0.2973	0.3408
	58	1	8	G	4	BH420	Pediatric	No growth	2	BH420	NO GROWTH	2013-07-25	Female	NYANYA		92	7.66667		0.130216	0.3966	1.429	0.351319	0.431577	0.0983348	2.25234	0.247073	0.228805	1	0	#REF!	1	1	1	0	1	1	Nigeria	0.193	0.3566	1.249	1.5532	0.1134	1.8833	2.2189	2.2235
	59	1	8	H	3	BH433	Pediatric	No growth	2	BH433	NO GROWTH	2013-07-31	Male	FMCK		84	7	VASOOCCLUSIVE CRISIS,MALA	0.130216	0.3966	1.429	0.351319	0.431577	0.0983348	2.25234	0.247073	0.228805	1	1	#REF!	1	1	1	1	1	1	Nigeria	3.0728	1.9865	5.5205	5.3377	0.7468	5.2895	1.4093	1.6439
	60	1	9	A	2	BH231	Pediatric	No growth	2	BH231	NO GROWTH	2013-06-25	Male	NYANYA		138	11.5		0.130216	0.3966	1.429	0.351319	0.431577	0.0983348	2.25234	0.247073	0.228805	0	0	#REF!	1	1	1	0	1	1	Nigeria	0.1056	0.2701	0.4158	0.8526	0.1789	1.4867	2.7351	3.0126
	61	1	9	B	8	BH375	Pediatric	No growth	2	BH375	NO GROWTH	2013-07-19	Female	NYANYA		144	12	MALARIA	0.130216	0.3966	1.429	0.351319	0.431577	0.0983348	2.25234	0.247073	0.228805	0	1	#REF!	1	1	1	1	1	1	Nigeria	0.1209	0.5044	1.239	1.6709	0.1108	2.2929	0.7485	0.7921
	62	1	9	C	2	BH044	Pediatric	No growth	2	BH044	NO GROWTH	2013-05-13	Male	NYANYA		135	11.25		0.130216	0.3966	1.429	0.351319	0.431577	0.0983348	2.25234	0.247073	0.228805	1	1	#REF!	1	1	1	0	1	1	Nigeria	0.3023	0.7209	0.3649	0.5665	0.2034	1.4275	0.2987	0.3559
	63	1	9	D	3	BH399	Pediatric	No growth	2	BH399	NO GROWTH	2013-07-23	Male	NYANYA		136	11.3333		0.130216	0.3966	1.429	0.351319	0.431577	0.0983348	2.25234	0.247073	0.228805	1	1	#REF!	1	1	1	1	1	1	Nigeria	2.8271	2.9424	2.1884	3.4738	0.7464	5.1206	0.4733	1.1661
	64	1	9	E	2	BH429	Pediatric	No growth	2	BH429	NO GROWTH	2013-07-31	Female	NYANYA		8	0.666667		0.130216	0.3966	1.429	0.351319	0.431577	0.0983348	2.25234	0.247073	0.228805	0	0	#REF!	0	0	0	0	1	1	Nigeria	0.0521	0.1516	0.1672	0.365	0.0655	0.2065	0.4273	0.4562
	65	1	9	F	2	BH431	Pediatric	No growth	2	BH431	NO GROWTH	2013-07-31	Male	NYANYA		8	0.666667		0.130216	0.3966	1.429	0.351319	0.431577	0.0983348	2.25234	0.247073	0.228805	0	1	#REF!	0	0	0	0	0	0	Nigeria	0.0585	0.4957	0.0922	0.137	0.0675	0.2796	0.1393	0.1725
	66	1	9	G	3	BH441	Pediatric	No growth	2	BH441	NO GROWTH	2013-08-01	Male	NYANYA		33	2.75	MALARIA	0.130216	0.3966	1.429	0.351319	0.431577	0.0983348	2.25234	0.247073	0.228805	1	0	#REF!	0	1	1	1	1	1	Nigeria	0.1642	0.3737	0.2796	0.5904	0.1209	2.4768	0.7194	0.8725
	67	1	10	A	8	BH101	Pediatric	No growth	2	BH1010	NO GROWTH	2013-10-31	Female	NYANYA		19	1.58333		0.130216	0.3966	1.429	0.351319	0.431577	0.0983348	2.25234	0.247073	0.228805	0	0	#REF!	1	1	1	0	1	1	Nigeria	0.0945	0.3127	0.406	0.8911	0.1243	0.6685	0.2757	0.4414
	68	1	10	B	2	BH121	Pediatric	No growth	2	BH121	NO GROWTH	2013-06-03	Female	NYANYA		34	2.83333	CEREBRAL MALARIA	0.130216	0.3966	1.429	0.351319	0.431577	0.0983348	2.25234	0.247073	0.228805	0	0	#REF!	0	0	0	0	1	1	Nigeria	0.0596	0.1317	0.0889	0.1336	0.0854	0.3456	0.268	0.2683
	69	1	10	C	2	BH752	Pediatric	No growth	2	BH752	NO GROWTH	2013-09-19	Female	NYANYA		28	2.33333	MALARIA/ARI	0.130216	0.3966	1.429	0.351319	0.431577	0.0983348	2.25234	0.247073	0.228805	0	1	#REF!	0	0	0	0	1	1	Nigeria	0.0708	0.4892	0.2255	0.3101	0.0834	0.4107	0.4909	0.4713
	70	1	10	D	4	BH606	Pediatric	No growth	2	BH606	NO GROWTH	2013-08-30	Male	NYANYA		29	2.41667	MALARIA/ARI	0.130216	0.3966	1.429	0.351319	0.431577	0.0983348	2.25234	0.247073	0.228805	0	0	#REF!	0	0	0	0	0	0	Nigeria	0.0951	0.1327	0.0927	0.142	0.0638	0.1542	0.1637	0.1779
	71	1	10	E	4	BH615	Pediatric	No growth	2	BH615	NO GROWTH	2013-09-02	Male	FMCK		40	3.33333	PNEUMONITIS, RISK OF SEPS	0.130216	0.3966	1.429	0.351319	0.431577	0.0983348	2.25234	0.247073	0.228805	0	0	#REF!	1	1	0	0	0	1	Nigeria	0.1164	0.1222	0.5408	0.7208	0.0666	0.2	0.2187	0.2424
	72	1	10	F	7	BH680	Pediatric	No growth	2	BH680	NO GROWTH	2013-09-09	Female	FMCK		49	4.08333		0.130216	0.3966	1.429	0.351319	0.431577	0.0983348	2.25234	0.247073	0.228805	0	0	#REF!	1	1	0	0	1	1	Nigeria	0.1095	0.3408	0.635	0.9353	0.0764	1.4515	0.5301	0.5351
	73	1	10	G	6	BH664	Pediatric	No growth	2	BH664	NO GROWTH	2013-09-09	Male	NYANYA		48	4		0.130216	0.3966	1.429	0.351319	0.431577	0.0983348	2.25234	0.247073	0.228805	0	0	#REF!	1	1	1	0	1	1	Nigeria	0.0839	0.2617	0.7531	1.1922	0.1032	2.0669	0.328	0.3964
	74	1	10	H	2	BH631	Pediatric	No growth	2	BH631	NO GROWTH	2013-09-04	Male	NYANYA		52	4.33333	MALARIA R/O SEPSIS	0.130216	0.3966	1.429	0.351319	0.431577	0.0983348	2.25234	0.247073	0.228805	1	1	#REF!	1	1	1	1	1	1	Nigeria	2.1844	1.6749	4.7549	5.1461	1.3663	5.6209	0.8107	1.7323
	75	1	11	A	7	BH588	Pediatric	No growth	2	BH588	NO GROWTH	2013-08-21	Male	FMCK		8	0.666667		0.130216	0.3966	1.429	0.351319	0.431577	0.0983348	2.25234	0.247073	0.228805	0	0	#REF!	0	0	1	1	0	1	Nigeria	0.1103	0.1425	0.096	0.1968	0.4316	4.82	0.1504	0.4708
	76	1	11	B	2	BH601	Pediatric	No growth	2	BH601	NO GROWTH	2013-08-29	Male	NYANYA		8	0.666667	MALARIA/ARI	0.130216	0.3966	1.429	0.351319	0.431577	0.0983348	2.25234	0.247073	0.228805	0	1	#REF!	0	0	0	0	1	1	Nigeria	0.0725	0.7553	0.0697	0.1108	0.0958	0.288	0.3328	0.3584
	77	1	11	C	3	BH679	Pediatric	No growth	2	BH679	NO GROWTH	2013-09-09	Male	FMCK		14	1.16667		0.130216	0.3966	1.429	0.351319	0.431577	0.0983348	2.25234	0.247073	0.228805	0	0	#REF!	0	0	0	0	0	0	Nigeria	0.0526	0.1489	0.0773	0.1143	0.0637	0.1641	0.1414	0.2232
	78	1	11	D	2	BH611	Pediatric	No growth	2	BH611	NO GROWTH	2013-09-02	Male	NYANYA		28	2.33333		0.130216	0.3966	1.429	0.351319	0.431577	0.0983348	2.25234	0.247073	0.228805	1	1	#REF!	1	1	0	0	1	1	Nigeria	0.2954	0.4014	1.0976	1.8929	0.0881	0.2505	0.2846	0.3087
	79	1	11	E	2	BH660	Pediatric	No growth	2	BH660	NO GROWTH	2013-09-06	Male	FMCK		22	1.83333	MALARIA	0.130216	0.3966	1.429	0.351319	0.431577	0.0983348	2.25234	0.247073	0.228805	1	1	#REF!	1	1	1	1	1	1	Nigeria	0.6147	0.6819	3.3437	4.3111	2.7972	6	0.5305	3.1039
	80	1	11	F	4	BH668	Pediatric	No growth	2	BH668	NO GROWTH	2013-09-09	Male	NYANYA		23	1.91667		0.130216	0.3966	1.429	0.351319	0.431577	0.0983348	2.25234	0.247073	0.228805	1	1	#REF!	1	1	0	0	1	1	Nigeria	0.3389	0.4922	1.8897	3.0241	0.0649	1.109	0.3772	0.3964
	81	1	11	G	4	BH675	Pediatric	No growth	2	BH675	NO GROWTH	2013-09-09	Female	FMCK		44	3.66667	MALARIA	0.130216	0.3966	1.429	0.351319	0.431577	0.0983348	2.25234	0.247073	0.228805	1	1	#REF!	1	1	1	1	1	1	Nigeria	0.1792	0.6213	0.3518	0.7688	0.5747	3.9864	2.9739	3.0369
	82	1	11	H	3	BH682	Pediatric	No growth	2	BH682	NO GROWTH	2013-09-09	Female	FMCK		36	3	PHARYNGOTONSILITIS + MALA	0.130216	0.3966	1.429	0.351319	0.431577	0.0983348	2.25234	0.247073	0.228805	0	0	#REF!	1	1	0	0	1	1	Nigeria	0.0802	0.2375	0.7619	1.1355	0.0806	0.3209	0.7212	0.6242
	83	1	12	A	4	BH708	Pediatric	No growth	2	BH708	NO GROWTH	2013-09-12	Female	FMCK		9	0.75	SEPSIS(CHEST FOCUS)	0.130216	0.3966	1.429	0.351319	0.431577	0.0983348	2.25234	0.247073	0.228805	0	0	#REF!	0	0	0	0	1	1	Nigeria	0.0647	0.1837	0.0798	0.1284	0.0623	0.1872	0.3048	0.2793
	84	1	12	B	2	BH712	Pediatric	No growth	2	BH712	NO GROWTH	2013-09-12	Male	FMCK		8	0.666667	SEPSIS CHEMICAL DERMATITI	0.130216	0.3966	1.429	0.351319	0.431577	0.0983348	2.25234	0.247073	0.228805	0	0	#REF!	0	0	1	0	0	0	Nigeria	0.0667	0.3296	0.0906	0.2393	0.1587	0.775	0.1983	0.2078
	85	1	12	C	5	BH727	Pediatric	No growth	2	BH727	NO GROWTH	2013-09-17	Male	FMCK		26	2.16667	OTITIS MEDIA + PHARYNGOTO	0.130216	0.3966	1.429	0.351319	0.431577	0.0983348	2.25234	0.247073	0.228805	1	1	#REF!	0	1	0	0	1	1	Nigeria	3.9368	1.9865	0.2643	3.7592	0.0839	0.4438	0.3923	0.3512
	86	1	12	D	2	BH808	Pediatric	No growth	2	BH808	NO GROWTH	2013-09-25	Female	FMCK		25	2.08333		0.130216	0.3966	1.429	0.351319	0.431577	0.0983348	2.25234	0.247073	0.228805	0	0	#REF!	0	0	0	0	0	1	Nigeria	0.0552	0.1294	0.2266	0.3402	0.0719	0.1741	0.2094	0.2495
	87	1	12	E	3	BH809	Pediatric	No growth	2	BH809	NO GROWTH	2013-09-26	Male	NYANYA		27	2.25	MALARIA /ARI	0.130216	0.3966	1.429	0.351319	0.431577	0.0983348	2.25234	0.247073	0.228805	1	0	#REF!	0	1	1	1	0	1	Nigeria	0.1961	0.3167	0.3109	0.5288	0.1201	4.2696	0.2431	0.31
	88	1	12	F	4	BH815	Pediatric	No growth	2	BH815	NO GROWTH	2013-09-26	Male	NYANYA		26	2.16667		0.130216	0.3966	1.429	0.351319	0.431577	0.0983348	2.25234	0.247073	0.228805	0	0	#REF!	0	0	0	0	1	1	Nigeria	0.0696	0.2156	0.0724	0.1243	0.0777	0.1849	0.618	0.7083
	89	1	12	G	3	BH641	Pediatric	No growth	2	BH641	NO GROWTH	2013-09-04	Female	FMCK		8	0.666667		0.130216	0.3966	1.429	0.351319	0.431577	0.0983348	2.25234	0.247073	0.228805	0	0	#REF!	0	0	0	0	0	1	Nigeria	0.0644	0.2495	0.0675	0.0899	0.0772	0.4357	0.1607	0.2328
	90	1	12	H	5	BH643	Pediatric	No growth	2	BH643	NO GROWTH	2013-09-05	Female	FMCK		7	0.583333		0.130216	0.3966	1.429	0.351319	0.431577	0.0983348	2.25234	0.247073	0.228805	0	1	#REF!	0	0	0	0	0	0	Nigeria	0.068	0.4628	0.065	0.0886	0.0703	1.2729	0.1124	0.1454
	91	2	1	A	6	BH761	Pediatric	No growth	2	BH761	NO GROWTH	2013-09-20	Male	NYANYA		29	2.41667	MALARIA	0.130216	0.3966	1.429	0.351319	0.431577	0.0983348	2.25234	0.247073	0.228805	1	0	#REF!	1	1	1	0	1	1	Nigeria	0.1344	0.2154	0.406	0.8596	0.194	0.3335	0.3226	0.352
	92	2	1	B	6	BH974	Pediatric	No growth	2	BH974	NO GROWTH	2013-10-25	Female	NYANYA		60	5	SALMONELLOSIS R/O POORLY	0.130216	0.3966	1.429	0.351319	0.431577	0.0983348	2.25234	0.247073	0.228805	1	0	#REF!	1	1	0	0	1	1	Nigeria	0.2492	0.3435	1.036	1.4988	0.078	0.3677	0.3713	0.327
	93	2	1	C	6	BH845	Pediatric	No growth	2	BH845	NO GROWTH	2013-09-30	Female	NYANYA		30	2.5	MALARIA? TONSILLITIS	0.130216	0.3966	1.429	0.351319	0.431577	0.0983348	2.25234	0.247073	0.228805	0	0	#REF!	0	0	0	0	1	1	Nigeria	0.081	0.3885	0.1429	0.1978	0.0856	0.2277	0.8561	0.7842
	94	2	1	D	3	BH1028	Pediatric	No growth	2	BH1028	NO GROWTH	2013-11-05	Female	NYANYA		59	4.91667	SALMONELLOSIS? TONSILLITI	0.130216	0.3966	1.429	0.351319	0.431577	0.0983348	2.25234	0.247073	0.228805	1	1	#REF!	1	1	1	1	1	1	Nigeria	3.3711	1.9784	4.3992	5.0035	0.2299	5.3336	3.6027	3.5081
	95	2	1	E	6	BH856	Pediatric	No growth	2	BH856	NO GROWTH	2013-10-02	Male	NYANYA		19	1.58333	ARI/BPN. MALARIA	0.130216	0.3966	1.429	0.351319	0.431577	0.0983348	2.25234	0.247073	0.228805	0	0	#REF!	0	0	0	0	1	1	Nigeria	0.0646	0.2252	0.183	0.2021	0.0657	0.2888	0.4356	0.4022
	96	2	1	F	5	BH936	Pediatric	No growth	2	BH936	NO GROWTH	2013-10-18	Male	NYANYA		20	1.66667		0.130216	0.3966	1.429	0.351319	0.431577	0.0983348	2.25234	0.247073	0.228805	0	0	#REF!	0	0	0	0	0	0	Nigeria	0.0688	0.15	0.243	0.2575	0.0748	0.1531	0.1637	0.1372
	97	2	1	G	2	BH927	Pediatric	No growth	2	BH927	NO GROWTH	2013-10-18	Female	NYANYA		51	4.25		0.130216	0.3966	1.429	0.351319	0.431577	0.0983348	2.25234	0.247073	0.228805	1	0	#REF!	1	1	0	0	1	1	Nigeria	0.1374	0.1804	0.7469	0.8313	0.0771	0.2911	0.4297	0.2801
	98	2	1	H	2	BH928	Pediatric	No growth	2	BH928	NO GROWTH	2013-10-18	Male	NYANYA		51	4.25		0.130216	0.3966	1.429	0.351319	0.431577	0.0983348	2.25234	0.247073	0.228805	0	0	#REF!	0	0	0	0	1	1	Nigeria	0.0616	0.1519	0.0759	0.1081	0.0641	0.1332	0.5121	0.3831
	99	2	2	A	6	BH0255	Pediatric	No growth	2	BH025	NO GROWTH	2013-05-09	Female	NYANYA		68	5.66667	MALARIA	0.130216	0.3966	1.429	0.351319	0.431577	0.0983348	2.25234	0.247073	0.228805	0	0	#REF!	1	1	0	0	1	1	Nigeria	0.0925	0.2385	0.3794	0.653	0.0696	1.9966	0.3434	0.3502
	100	2	2	B	6	BH1274	Pediatric	No growth	2	BH1274	NO GROWTH	2014-01-07	Male	NYANYA		67	5.58333		0.130216	0.3966	1.429	0.351319	0.431577	0.0983348	2.25234	0.247073	0.228805	0	0	#REF!	0	0	0	0	1	1	Nigeria	0.0577	0.3516	0.1528	0.1998	0.0692	0.2479	0.2497	0.2478
	101	2	2	C	4	BH1383	Pediatric	No growth	2	BH1383	NO GROWTH	2014-01-28	Male	NYANYA		64	5.33333	MALARIA,TINEA CAPITIS	0.130216	0.3966	1.429	0.351319	0.431577	0.0983348	2.25234	0.247073	0.228805	0	0	#REF!	1	1	0	0	0	1	Nigeria	0.0599	0.2417	0.5708	0.8977	0.0895	1.7011	0.2167	0.2336
	102	2	2	D	8	BH920	Pediatric	No growth	2	BH920	NO GROWTH	2013-10-17	Female	NYANYA		64	5.33333		0.130216	0.3966	1.429	0.351319	0.431577	0.0983348	2.25234	0.247073	0.228805	0	0	#REF!	1	1	0	0	1	1	Nigeria	0.081	0.3517	1.1667	1.5105	0.0738	0.2924	0.347	0.3053
	103	2	2	E	2	BH973	Pediatric	No growth	2	BH973	NO GROWTH	2013-10-25	Male	NYANYA		12	1		0.130216	0.3966	1.429	0.351319	0.431577	0.0983348	2.25234	0.247073	0.228805	0	0	#REF!	0	0	0	1	0	0	Nigeria	0.0517	0.0892	0.0618	0.0799	0.0606	2.4779	0.1138	0.1331
	104	2	2	F	5	BH1040	Pediatric	No growth	2	BH1040	NO GROWTH	2013-11-06	Male	NYANYA		16	1.33333		0.130216	0.3966	1.429	0.351319	0.431577	0.0983348	2.25234	0.247073	0.228805	0	0	#REF!	0	0	0	0	0	0	Nigeria	0.0576	0.1696	0.1137	0.1336	0.0657	0.1438	0.1529	0.1549
	105	2	2	G	2	BH1079	Pediatric	No growth	2	BH1079	NO GROWTH	2013-11-13	Male	NYANYA		48	4	MALARIA/ARI	0.130216	0.3966	1.429	0.351319	0.431577	0.0983348	2.25234	0.247073	0.228805	0	0	#REF!	0	0	0	0	1	1	Nigeria	0.0662	0.1521	0.2707	0.33	0.0777	0.3238	0.6255	0.4799
	106	2	2	H	2	BH1109	Pediatric	No growth	2	BH1109	NO GROWTH	2013-11-19	Male	NYANYA		47	3.91667		0.130216	0.3966	1.429	0.351319	0.431577	0.0983348	2.25234	0.247073	0.228805	0	0	#REF!	0	1	0	0	0	0	Nigeria	0.0715	0.1726	0.3386	0.4844	0.0678	0.8236	0.2165	0.2086
	107	2	3	A	2	BH1124	Pediatric	No growth	2	BH1124	NO GROWTH	2013-11-20	Male	NYANYA		42	3.5	MALARIA	0.130216	0.3966	1.429	0.351319	0.431577	0.0983348	2.25234	0.247073	0.228805	1	1	#REF!	1	1	0	0	1	1	Nigeria	0.1515	0.4574	0.5916	1.0706	0.0797	0.657	0.4187	0.422
	108	2	3	B	5	BH898	Pediatric	No growth	2	BH898	NO GROWTH	2013-10-10	Male	NYANYA		44	3.66667	ARI/MALARIA	0.130216	0.3966	1.429	0.351319	0.431577	0.0983348	2.25234	0.247073	0.228805	1	0	#REF!	1	1	1	0	1	1	Nigeria	0.1657	0.2545	0.5242	0.6292	0.1651	0.5376	0.4949	0.5359
	109	2	3	C	5	BH833	Pediatric	No growth	2	BH833	NO GROWTH	2013-09-27	Male	FMCK		42	3.5	MALARIA	0.130216	0.3966	1.429	0.351319	0.431577	0.0983348	2.25234	0.247073	0.228805	1	1	#REF!	1	1	1	1	0	1	Nigeria	1.537	2.175	3.8765	4.3369	0.243	3.8249	0.2354	0.3587
	110	2	3	D	5	BH899	Pediatric	No growth	2	BH899	NO GROWTH	2013-10-10	Male	NYANYA		35	2.91667	TONSILLOPHARYNGITIS	0.130216	0.3966	1.429	0.351319	0.431577	0.0983348	2.25234	0.247073	0.228805	0	0	#REF!	0	0	0	0	0	0	Nigeria	0.0517	0.1269	0.1381	0.169	0.0654	0.6433	0.1668	0.1729
	111	2	3	E	3	BH908	Pediatric	No growth	2	BH908	NO GROWTH	2013-10-14	Male	NYANYA		46	3.83333		0.130216	0.3966	1.429	0.351319	0.431577	0.0983348	2.25234	0.247073	0.228805	0	0	#REF!	0	0	1	1	1	1	Nigeria	0.0695	0.323	0.2307	0.2132	0.2732	6	1.3196	1.5293
	112	2	3	F	2	BH795	Pediatric	No growth	2	BH795	NO GROWTH	2013-09-24	Male	NYANYA		34	2.83333	MALARIA R/O ENTERIC FEVER	0.130216	0.3966	1.429	0.351319	0.431577	0.0983348	2.25234	0.247073	0.228805	0	0	#REF!	0	0	1	0	1	1	Nigeria	0.0631	0.1771	0.2701	0.2702	0.2127	0.771	0.2842	0.3245
	113	2	3	G	8	BH1197	Pediatric	No growth	2	BH1197	NO GROWTH	2013-12-05	Male	NYANYA		9	0.75		0.130216	0.3966	1.429	0.351319	0.431577	0.0983348	2.25234	0.247073	0.228805	0	0	#REF!	0	0	0	0	0	0	Nigeria	0.077	0.1828	0.0649	0.1752	0.0891	0.2484	0.1423	0.1691
	114	2	3	H	2	BH983	Pediatric	No growth	2	BH983	NO GROWTH	2013-10-28	Female	NYANYA		18	1.5	ARI/ MALARIA	0.130216	0.3966	1.429	0.351319	0.431577	0.0983348	2.25234	0.247073	0.228805	0	0	#REF!	0	0	0	0	0	0	Nigeria	0.0519	0.138	0.1116	0.1615	0.0588	0.1821	0.2052	0.1715
	115	2	4	B	5	BH272	Pediatric	No growth	2	BH272	NO GROWTH	2013-07-04	Male	NYANYA		12	1		0.130216	0.3966	1.429	0.351319	0.431577	0.0983348	2.25234	0.247073	0.228805	0	1	#REF!	0	0	0	0	0	0	Nigeria	0.0577	0.6381	0.0586	0.0695	0.0634	0.157	0.105	0.1366
	116	2	4	C	5	BH1211	Pediatric	No growth	2	BH1211	NO GROWTH	2013-12-06	Male	NYANYA		8	0.666667	SEPSIS	0.130216	0.3966	1.429	0.351319	0.431577	0.0983348	2.25234	0.247073	0.228805	0	0	#REF!	0	0	0	0	0	0	Nigeria	0.058	0.1047	0.1038	0.1523	0.0597	0.0985	0.1668	0.1453
	117	2	4	D	5	BH1215	Pediatric	No growth	2	BH1215	NO GROWTH	2013-12-06	Male	FMCK		7	0.583333		0.130216	0.3966	1.429	0.351319	0.431577	0.0983348	2.25234	0.247073	0.228805	0	0	#REF!	0	0	0	0	1	0	Nigeria	0.0533	0.0969	0.1061	0.1629	0.0546	0.1065	0.2584	0.2201
	118	2	4	E	8	BH398	Pediatric	No growth	2	BH1398	NO GROWTH	2014-01-30	Male	NYANYA		31	2.58333		0.130216	0.3966	1.429	0.351319	0.431577	0.0983348	2.25234	0.247073	0.228805	0	1	#REF!	0	0	1	0	0	1	Nigeria	0.079	0.4014	0.23	0.3133	0.3992	1.7164	0.2434	0.4153
	119	2	4	F	5	BH1450	Pediatric	No growth	2	BH1450	NO GROWTH	2014-02-06	Male	NYANYA		43	3.58333	MALARIA R/O SEPSIS	0.130216	0.3966	1.429	0.351319	0.431577	0.0983348	2.25234	0.247073	0.228805	0	0	#REF!	0	0	0	0	0	0	Nigeria	0.0695	0.234	0.2106	0.3854	0.0921	1.5116	0.2421	0.2188
	120	2	4	G	4	BH1530	Pediatric	No growth	2	BH1530	NO GROWTH	2014-02-18	Male	NYANYA		15	1.25	MALARIA,ARI	0.130216	0.3966	1.429	0.351319	0.431577	0.0983348	2.25234	0.247073	0.228805	0	0	#REF!	0	0	1	0	1	1	Nigeria	0.0653	0.215	0.1319	0.2201	0.1013	0.4509	0.268	0.2944
	121	2	4	H	4	Bh1551	Pediatric	No growth	2	BH1551	NO GROWTH	2014-02-20	Female	NYANYA		28	2.33333	MALARIA/ ARI	0.130216	0.3966	1.429	0.351319	0.431577	0.0983348	2.25234	0.247073	0.228805	1	1	#REF!	0	1	1	0	1	1	Nigeria	2.125	1.5322	0.1424	2.3191	0.1074	0.4488	0.6196	0.5856
	122	2	5	A	2	BH1299	Pediatric	No growth	2	BH1299	NO GROWTH	2014-01-10	Male	NYANYA		43	3.58333	TYPHOID R/O MALARIA	0.130216	0.3966	1.429	0.351319	0.431577	0.0983348	2.25234	0.247073	0.228805	1	0	#REF!	1	1	1	0	1	1	Nigeria	0.9209	0.2695	0.4746	1.4378	0.1234	0.3726	0.469	0.5642
	123	2	5	B	4	BH1455	Pediatric	No growth	2	BH1455	NO GROWTH	2014-02-06	Female	NYANYA		42	3.5	MALARIA,ARI	0.130216	0.3966	1.429	0.351319	0.431577	0.0983348	2.25234	0.247073	0.228805	1	1	#REF!	1	1	0	0	1	1	Nigeria	0.1487	0.6524	1.2825	1.3757	0.0906	1.3598	0.4653	0.6009
	124	2	5	C	2	BH916	Pediatric	No growth	2	BH916	NO GROWTH	2013-10-17	Female	NYANYA		18	1.5		0.130216	0.3966	1.429	0.351319	0.431577	0.0983348	2.25234	0.247073	0.228805	0	0	#REF!	0	0	1	0	1	1	Nigeria	0.1131	0.2921	0.1113	0.1793	0.1085	1.4376	0.42	0.5429
	125	2	5	D	5	BH803	Pediatric	No growth	2	BH803	NO GROWTH	2013-09-25	Female	NYANYA		18	1.5	MALARIA R/O SEPSIS	0.130216	0.3966	1.429	0.351319	0.431577	0.0983348	2.25234	0.247073	0.228805	0	0	#REF!	0	0	0	0	0	0	Nigeria	0.1103	0.192	0.1893	0.3089	0.0585	0.1373	0.2048	0.1941
	126	2	5	E	2	CAB1329	Pediatric	No growth	2	CAB1329	NO GROWTH	2013-03-15	Male	NHA		42	3.5		0.130216	0.3966	1.429	0.351319	0.431577	0.0983348	2.25234	0.247073	0.228805	0	0	#REF!	0	0	1	1	0	1	Nigeria	0.0646	0.2023	0.2799	0.377	0.1863	2.5645	0.1886	0.2668
	127	2	5	F	5	CAB1436	Pediatric	No growth	2	CAB1436	NO GROWTH	2013-04-22	Female	NHA		158	13.1667	SCA WITH VOC SEPSIS	0.130216	0.3966	1.429	0.351319	0.431577	0.0983348	2.25234	0.247073	0.228805	1	1	#REF!	1	1	1	0	1	1	Nigeria	0.4665	0.7723	0.4648	1.0543	0.1405	1.5205	2.4886	2.565
	128	2	5	G	4	PO485	Pediatric	No growth	1	Po485	NO GROWTH	2009-05-18	Female	DEIDEI		68	5.6		0.130216	0.3966	1.429	0.351319	0.431577	0.0983348	2.25234	0.247073	0.228805	1	1	#REF!	1	1	1	1	1	1	Nigeria	3.3555	2.4902	1.5644	3.842	0.1632	4.7879	0.5106	0.5485
	129	2	5	H	4	PO489	Pediatric	No growth	1	PO489	NO GROWTH	2009-05-18	Male	DEIDEI		63	5.25		0.130216	0.3966	1.429	0.351319	0.431577	0.0983348	2.25234	0.247073	0.228805	0	0	#REF!	1	1	0	0	1	1	Nigeria	0.0925	0.1323	0.3903	0.7611	0.0664	0.1346	0.4557	0.3827
	130	2	6	A	1	PO1029	Pediatric	No growth	1	PO1029	NO GROWTH	2009-11-02	Female	MAITAMA					0.130216	0.3966	1.429	0.351319	0.431577	0.0983348	2.25234	0.247073	0.228805	0	0	#REF!	1	1	1	0	1	1	Nigeria	0.0871	0.3055	0.5421	0.7493	0.1012	0.4041	1.6508	1.9692
	131	2	6	B	6	PO1092	Pediatric	No growth	1	Po1092	NO GROWTH	2009-12-23	Male	ZMC	5yrs				0.130216	0.3966	1.429	0.351319	0.431577	0.0983348	2.25234	0.247073	0.228805	1	1	#REF!	1	1	0	0	0	1	Nigeria	0.2469	1.1935	0.4027	0.5845	0.0714	0.8696	0.1873	0.2507
	132	2	6	C	3	PO1391	Pediatric	No growth	1	PO1391	NO GROWTH	2010-03-24	Female	WUSE					0.130216	0.3966	1.429	0.351319	0.431577	0.0983348	2.25234	0.247073	0.228805	1	1	#REF!	1	1	1	1	1	1	Nigeria	4.9454	3.6041	2.9051	6	5.7755	5.0288	1.016	5.6005
	133	2	6	D	2	PO1482	Pediatric	No growth	1	PO1482	NO GROWTH	2010-04-20	Female	NYANYA		80	6.66667		0.130216	0.3966	1.429	0.351319	0.431577	0.0983348	2.25234	0.247073	0.228805	1	1	#REF!	1	1	1	1	1	1	Nigeria	4.2337	2.8279	4.2632	4.7881	0.7832	3.2172	1.1705	1.5883
	134	2	6	E	2	PO1707	Pediatric	No growth	1	PO1707	NO GROWTH		Male	WUSE					0.130216	0.3966	1.429	0.351319	0.431577	0.0983348	2.25234	0.247073	0.228805	1	1	#REF!	1	1	1	1	1	1	Nigeria	4.368	3.6253	5.0672	5.1106	2.3608	6	0.4309	2.2309
	135	2	6	F	5	PO1257	Pediatric	No growth	1	PO1257	NO GROWTH	2010-02-17	Female						0.130216	0.3966	1.429	0.351319	0.431577	0.0983348	2.25234	0.247073	0.228805	0	0	#REF!	0	0	0	0	1	1	Nigeria	0.0725	0.2847	0.2878	0.4135	0.0675	0.2475	0.4605	0.311
	136	2	6	G	2	PO1360	Pediatric	No growth	1	PO1360	NO GROWTH	2010-03-15	Female	WUSE		89	7.41667		0.130216	0.3966	1.429	0.351319	0.431577	0.0983348	2.25234	0.247073	0.228805	0	1	#REF!	1	1	0	0	1	1	Nigeria	0.1162	0.4056	0.5796	0.8515	0.0701	0.3691	0.8454	0.9045
	137	2	6	H	2	PO1651	Pediatric	No growth	1	PO1651	NO GROWTH	2010-06-10	Male	KEFFI		151	12.5833		0.130216	0.3966	1.429	0.351319	0.431577	0.0983348	2.25234	0.247073	0.228805	0	0	#REF!	1	1	0	1	1	0	Nigeria	0.1275	0.2959	1.0028	1.4161	0.0648	3.2168	0.278	0.2247
	138	2	7	A	3	PO1571	Pediatric	No growth	1	PO1571	NO GROWTH	2010-05-17	Female	WUSE		24	2		0.130216	0.3966	1.429	0.351319	0.431577	0.0983348	2.25234	0.247073	0.228805	1	1	#REF!	1	1	1	1	1	1	Nigeria	2.956	3.8133	1.6122	3.7979	1.0062	3.9132	1.1005	1.9596
	139	2	7	B	8	PO1574	Pediatric	No growth	1	PO1574	NO GROWTH	2010-05-18	Female	MAITAMA		54	4.5		0.130216	0.3966	1.429	0.351319	0.431577	0.0983348	2.25234	0.247073	0.228805	1	1	#REF!	1	1	1	1	1	1	Nigeria	3.577	1.4445	3.2691	4.2964	3.3138	5.4075	0.413	2.9846
	140	2	7	C	4	PO1443	Pediatric	No growth	1	PO1443	NO GROWTH	2010-04-14	Male	WUSE		70	5.83333		0.130216	0.3966	1.429	0.351319	0.431577	0.0983348	2.25234	0.247073	0.228805	1	1	#REF!	1	1	1	1	1	1	Nigeria	4.5712	1.4539	4.7029	5.7771	1.7785	3.9008	0.3037	1.3188
	141	2	7	D	3	PO0994	Pediatric	No growth	1	PO994	NO GROWTH	2009-11-24	Female	MAITAMA		18	1.5		0.130216	0.3966	1.429	0.351319	0.431577	0.0983348	2.25234	0.247073	0.228805	0	0	#REF!	1	1	0	0	1	1	Nigeria	0.0653	0.3933	1.5681	1.8362	0.0635	0.4038	0.7446	0.8357
	142	2	7	E	3	PO1012	Pediatric	No growth	1	PO1012	NO GROWTH	2009-11-25	Male	KEFFI		38	3.16667		0.130216	0.3966	1.429	0.351319	0.431577	0.0983348	2.25234	0.247073	0.228805	0	0	#REF!	1	1	0	0	1	1	Nigeria	0.1005	0.2508	0.5362	0.611	0.0927	0.5357	0.3423	0.317
	143	2	7	F	4	PO1026	Pediatric	No growth	1	Po1026	NO GROWTH	2009-12-01	Female	MDH	3yrs				0.130216	0.3966	1.429	0.351319	0.431577	0.0983348	2.25234	0.247073	0.228805	0	0	#REF!	0	0	0	0	0	0	Nigeria	0.0871	0.2783	0.0945	0.1343	0.0709	0.2378	0.1098	0.1318
	144	2	7	G	1	PO1295	Pediatric	No growth	1	PO1295	NO GROWTH	2010-02-25	Female	UTH		23	1.91667		0.130216	0.3966	1.429	0.351319	0.431577	0.0983348	2.25234	0.247073	0.228805	0	0	#REF!	0	0	0	0	1	1	Nigeria	0.0596	0.2114	0.1099	0.1545	0.0579	0.1591	0.2502	0.2649
	145	2	7	H	7	G868	Pediatric	No growth	1	G868	NO GROWTH	2013-03-18	Male	UATH		135	11.25		0.130216	0.3966	1.429	0.351319	0.431577	0.0983348	2.25234	0.247073	0.228805	0	0	#REF!	0	1	0	0	1	1	Nigeria	0.1129	0.224	0.3127	0.5087	0.0979	0.6803	0.4577	0.4903
	146	2	8	A	3	G1248	Pediatric	No growth	1	G1248	NO GROWTH	2013-06-06	Male	UATH		35	2.91667		0.130216	0.3966	1.429	0.351319	0.431577	0.0983348	2.25234	0.247073	0.228805	0	0	#REF!	0	0	0	0	0	1	Nigeria	0.0675	0.2506	0.216	0.3534	0.0888	1.2591	0.2383	0.314
	147	2	8	B	10	G1237	Pediatric	No growth	1	G1237	NO GROWTH	2013-06-05	Female	UATH		36	3		0.130216	0.3966	1.429	0.351319	0.431577	0.0983348	2.25234	0.247073	0.228805	0	1	#REF!	1	1	1	0	1	1	Nigeria	0.0941	0.6375	0.488	0.4508	0.12	0.3192	0.3336	0.4967
	148	2	8	C	9	G1210	Pediatric	No growth	1	G1210	NO GROWTH	2013-05-03	Male	UATH		36	3	URTI R/O SEPSIS	0.130216	0.3966	1.429	0.351319	0.431577	0.0983348	2.25234	0.247073	0.228805	0	0	#REF!	1	1	0	0	0	1	Nigeria	0.057	0.1805	0.372	0.4437	0.0772	0.5201	0.2464	0.2627
	149	2	8	D	8	G1094	Pediatric	No growth	1	G1094	NO GROWTH	2013-05-07	Female	UATH		36	3		0.130216	0.3966	1.429	0.351319	0.431577	0.0983348	2.25234	0.247073	0.228805	1	1	#REF!	1	1	1	1	1	1	Nigeria	1.4942	2.8624	4.5948	4.7666	0.6949	5.0418	0.4494	0.9701
	150	2	8	E	8	G807	Pediatric	No growth	1	G807	NO GROWTH	2013-03-06	Male	UATH		40	3.33333		0.130216	0.3966	1.429	0.351319	0.431577	0.0983348	2.25234	0.247073	0.228805	0	0	#REF!	1	1	0	0	1	1	Nigeria	0.0787	0.2622	0.6899	0.8393	0.0813	1.8238	0.3033	0.3603
	151	2	8	F	3	G780	Pediatric	No growth	1	G780	NO GROWTH	2013-03-01	Female	UATH		40	3.33333	MALARIA R/O MENINGITIS	0.130216	0.3966	1.429	0.351319	0.431577	0.0983348	2.25234	0.247073	0.228805	1	1	#REF!	1	1	1	0	1	1	Nigeria	0.2341	1.1465	1.5027	2.0714	0.117	1.5116	0.7472	0.6917
	152	2	8	G	8	G023	Pediatric	No growth	1	G023	NO GROWTH	2012-07-05	Female	UATH		84	7		0.130216	0.3966	1.429	0.351319	0.431577	0.0983348	2.25234	0.247073	0.228805	1	1	#REF!	1	1	0	0	1	1	Nigeria	0.7535	0.7738	1.0442	1.5537	0.093	0.49	0.2848	0.2918
	153	2	8	H	6	G179	Pediatric	No growth	1	G179	NO GROWTH	2012-08-17	Male	UATH		84	7	MALARIA	0.130216	0.3966	1.429	0.351319	0.431577	0.0983348	2.25234	0.247073	0.228805	1	1	#REF!	1	1	1	0	1	1	Nigeria	0.3145	0.6268	0.7467	1.3475	0.1125	1.0131	0.7383	0.5824
	154	2	9	A	6	G636	Pediatric	No growth	1	G636	NO GROWTH	2013-01-23	Female	UATH		35	2.91667		0.130216	0.3966	1.429	0.351319	0.431577	0.0983348	2.25234	0.247073	0.228805	0	0	#REF!	0	0	1	1	1	1	Nigeria	0.1015	0.285	0.2588	0.3377	0.2216	2.6829	0.8104	1.0143
	155	2	9	B	7	G464	Pediatric	No growth	1	G464	NO GROWTH	2012-12-07	Male	UATH		37	3.08333		0.130216	0.3966	1.429	0.351319	0.431577	0.0983348	2.25234	0.247073	0.228805	0	0	#REF!	1	1	0	0	1	1	Nigeria	0.088	0.338	0.7452	0.7257	0.0973	1.5136	0.2849	0.4521
	156	2	9	C	8	G899	Pediatric	No growth	1	G899	NO GROWTH	2013-03-21	Female	UATH		60	5		0.130216	0.3966	1.429	0.351319	0.431577	0.0983348	2.25234	0.247073	0.228805	1	1	#REF!	1	1	1	0	1	1	Nigeria	0.138	0.6756	0.6559	0.783	0.3196	0.3933	1.0311	1.1867
	157	2	9	D	9	G914	Pediatric	No growth	1	G914	NO GROWTH	2013-03-25	Male	UATH		59	4.91667		0.130216	0.3966	1.429	0.351319	0.431577	0.0983348	2.25234	0.247073	0.228805	0	1	#REF!	1	1	0	0	1	1	Nigeria	0.1	0.8501	0.7238	0.7466	0.077	1.6696	0.3058	0.3339
	158	2	9	E	8	G1209	Pediatric	No growth	1	G1209	NO GROWTH	2013-05-03	Male	UATH		106	8.83333	MALARIA R/O ENTRIC FEVER	0.130216	0.3966	1.429	0.351319	0.431577	0.0983348	2.25234	0.247073	0.228805	0	0	#REF!	1	1	0	1	1	1	Nigeria	0.0739	0.3345	0.7757	0.7085	0.083	3.3088	0.4026	0.429
	159	2	9	F	3	G1098	Pediatric	No growth	1	G1098	NO GROWTH	2013-05-08	Male	UATH	9yrs				0.130216	0.3966	1.429	0.351319	0.431577	0.0983348	2.25234	0.247073	0.228805	1	1	#REF!	1	1	1	1	1	1	Nigeria	0.2302	1.8796	0.9194	1.0699	0.2662	5.1645	0.7339	0.9284
	160	2	9	G	6	G414	Pediatric	No growth	1	G414	NO GROWTH	2012-11-26	Female	UATH		86	7.16667		0.130216	0.3966	1.429	0.351319	0.431577	0.0983348	2.25234	0.247073	0.228805	1	0	#REF!	1	1	1	0	1	1	Nigeria	0.183	0.3036	0.6392	1.0203	0.1561	1.5466	3.1037	2.7116
	161	2	9	H	9	G415	Pediatric	No growth	1	G415	NO GROWTH	2012-11-20	Male	UATH		84	7		0.130216	0.3966	1.429	0.351319	0.431577	0.0983348	2.25234	0.247073	0.228805	1	1	#REF!	1	0	1	0	1	1	Nigeria	0.1848	1.0825	0.37	0.2446	0.356	1.9858	2.648	2.424
	162	2	10	A	10	G1275	Pediatric	No growth	1	G1275	NO GROWTH	2013-06-14	Male	UATH		95	7.91667	TYPHOID SPTICAEMIA	0.130216	0.3966	1.429	0.351319	0.431577	0.0983348	2.25234	0.247073	0.228805	1	1	#REF!	0	0	1	0	1	1	Nigeria	0.1765	0.6194	0.1559	0.2362	0.131	0.4036	0.2702	0.3479
	163	2	10	B	5	G1229	Pediatric	No growth	1	G1229	NO GROWTH	2013-06-05	Female	UATH		79	6.58333	BPN + MALARIA	0.130216	0.3966	1.429	0.351319	0.431577	0.0983348	2.25234	0.247073	0.228805	1	1	#REF!	1	1	1	0	1	1	Nigeria	0.2292	0.5911	1.3642	1.343	0.1586	0.8083	0.3402	0.4421
	164	2	10	E	9	G1022	Pediatric	No growth	1	G1002	NO GROWTH	2013-04-16	Male	UATH		117	9.75	SEPTICAEMIA R/O TB,MALARI	0.130216	0.3966	1.429	0.351319	0.431577	0.0983348	2.25234	0.247073	0.228805	0	0	#REF!	1	1	1	1	1	1	Nigeria	0.1239	0.3141	0.4358	0.5104	0.1198	2.8883	0.5501	0.61
	165	2	10	F	10	G1240	Pediatric	No growth	1	G1240	NO GROWTH	2013-06-05	Male	UATH		110	9.16667		0.130216	0.3966	1.429	0.351319	0.431577	0.0983348	2.25234	0.247073	0.228805	1	1	#REF!	1	1	1	0	1	1	Nigeria	0.1927	0.5032	0.4614	0.7718	0.1137	1.0843	0.6536	0.6113
	166	2	10	G	4	G455	Pediatric	No growth	1	G455	NO GROWTH	2012-06-12	Male	UATH		161	13.4		0.130216	0.3966	1.429	0.351319	0.431577	0.0983348	2.25234	0.247073	0.228805	1	0	#REF!	0	1	1	0	0	1	Nigeria	0.2094	0.2777	0.347	0.7158	0.36	1.8296	0.1457	0.3677
	167	2	10	H	7	G594	Pediatric	No growth	1	G594	NO GROWTH	2013-01-14	Male	UATH	13yrs				0.130216	0.3966	1.429	0.351319	0.431577	0.0983348	2.25234	0.247073	0.228805	1	1	#REF!	1	1	1	1	1	1	Nigeria	5.0443	3.0325	4.8357	5.0695	1.0662	4.5177	0.4943	1.1474
	168	2	11	A	9	G2032	Pediatric	No growth	1	G2032	NO GROWTH	2013-11-19	Male	GTC		29	2.41667	ARI + MALARIA	0.130216	0.3966	1.429	0.351319	0.431577	0.0983348	2.25234	0.247073	0.228805	1	1	#REF!	1	1	0	0	1	1	Nigeria	0.1674	0.599	0.9092	2.1678	0.091	0.4765	0.5789	0.6898
	169	2	11	B	9	G2061	Pediatric	No growth	1	G2061	NO GROWTH	2013-11-22	Male	UATH		31	2.58333	ARI	0.130216	0.3966	1.429	0.351319	0.431577	0.0983348	2.25234	0.247073	0.228805	1	1	#REF!	1	1	0	0	0	1	Nigeria	1.4551	1.6198	0.8296	1.9424	0.0835	1.803	0.1855	0.2414
	170	2	11	C	9	G275	Pediatric	No growth	1	G275	NO GROWTH	2012-09-29	Female	UATH		36	3		0.130216	0.3966	1.429	0.351319	0.431577	0.0983348	2.25234	0.247073	0.228805	1	1	#REF!	1	1	0	0	1	1	Nigeria	2.9539	1.3972	0.4528	2.8033	0.0809	0.2639	0.2665	0.2867
	171	2	11	D	8	G276	Pediatric	No growth	1	G276	NO GROWTH	2012-10-02	Female	UATH		36	3		0.130216	0.3966	1.429	0.351319	0.431577	0.0983348	2.25234	0.247073	0.228805	1	1	#REF!	1	1	0	0	1	1	Nigeria	0.8253	0.4073	1.7964	2.6041	0.0589	0.3016	0.3491	0.3204
	172	2	11	E	9	G2039	Pediatric	No growth	1	G2039	NO GROWTH	2013-11-20	Female	UATH		24	2		0.130216	0.3966	1.429	0.351319	0.431577	0.0983348	2.25234	0.247073	0.228805	1	0	#REF!	1	1	0	0	1	1	Nigeria	0.2357	0.3725	2.6483	2.8604	0.0805	0.2166	0.4081	0.4082
	173	2	11	F	8	G2089	Pediatric	No growth	1	G2089	NO GROWTH	2013-11-26	Male	UATH		39	3.25		0.130216	0.3966	1.429	0.351319	0.431577	0.0983348	2.25234	0.247073	0.228805	0	0	#REF!	0	0	0	0	0	0	Nigeria	0.0972	0.3835	0.1218	0.2048	0.0766	0.3202	0.2269	0.2022
	174	2	11	G	9	G270	Pediatric	No growth	1	G270	NO GROWTH	2012-09-29	Male	UATH		0	0		0.130216	0.3966	1.429	0.351319	0.431577	0.0983348	2.25234	0.247073	0.228805	0	1	#REF!	1	1	0	0	1	1	Nigeria	0.0714	0.4568	0.4865	0.9068	0.0693	0.2833	0.2803	0.2821
	175	2	11	H	9	G249	Pediatric	No growth	1	G249	NO GROWTH	2012-11-09	Female	UATH		40	3.33333		0.130216	0.3966	1.429	0.351319	0.431577	0.0983348	2.25234	0.247073	0.228805	1	1	#REF!	0	1	0	0	1	1	Nigeria	0.2345	0.7947	0.3378	0.8716	0.0791	1.1166	0.6562	0.5931
	176	2	12	A	7	G172	Pediatric	No growth	1	G172	NO GROWTH	2012-08-16	Male	UATH		43	3.58333		0.130216	0.3966	1.429	0.351319	0.431577	0.0983348	2.25234	0.247073	0.228805	1	0	#REF!	1	1	1	0	1	1	Nigeria	0.1824	0.3875	2.2404	2.5185	0.1498	0.2323	0.4919	0.688
	177	2	12	B	7	G174	Pediatric	No growth	1	G174	NO GROWTH	2012-08-17	Male	UATH		32	2.66667		0.130216	0.3966	1.429	0.351319	0.431577	0.0983348	2.25234	0.247073	0.228805	1	1	#REF!	1	1	0	0	1	1	Nigeria	0.5924	0.4862	0.5636	0.9917	0.0963	0.2266	0.2943	0.3328
	178	2	12	C	8	G1916	Pediatric	No growth	1	G1916	NO GROWTH	2013-11-04	Female	UATH		22	1.83333	ARI R/O SEPSIS	0.130216	0.3966	1.429	0.351319	0.431577	0.0983348	2.25234	0.247073	0.228805	0	0	#REF!	0	0	0	0	0	0	Nigeria	0.0522	0.3458	0.1011	0.1094	0.0669	0.2628	0.1212	0.1289
	179	2	12	D	9	G2102	Pediatric	No growth	1	G2102	NO GROWTH	2013-11-27	Female	UATH	21mths				0.130216	0.3966	1.429	0.351319	0.431577	0.0983348	2.25234	0.247073	0.228805	0	0	#REF!	0	0	0	0	0	0	Nigeria	0.054	0.207	0.1039	0.114	0.093	0.1906	0.1668	0.2088
	180	2	12	E	10	G1252	Pediatric	No growth	1	G1252	NO GROWTH	2013-06-10	Male	UATH	4yrs				0.130216	0.3966	1.429	0.351319	0.431577	0.0983348	2.25234	0.247073	0.228805	1	1	#REF!	0	1	1	0	0	0	Nigeria	2.7834	1.1196	0.0796	2.1514	0.1435	1.7464	0.1218	0.1961
	181	2	12	F	8	G1444	Pediatric	No growth	1	G1444	NO GROWTH	2013-07-31	Female	UATH		46	3.83333	URTI R/O SEPSIS	0.130216	0.3966	1.429	0.351319	0.431577	0.0983348	2.25234	0.247073	0.228805	1	1	#REF!	1	1	0	0	1	1	Nigeria	3.6857	2.8958	3.6587	4.4063	0.073	0.5107	0.4778	0.4928
	182	2	12	G	4	BH010	Pediatric	No growth	1	BH010	NO GROWTH	2013-05-03	Male	NYANYA		11	0.916667		0.130216	0.3966	1.429	0.351319	0.431577	0.0983348	2.25234	0.247073	0.228805	0	1	#REF!	0	0	1	1	0	1	Nigeria	0.0917	0.6724	0.0966	0.1328	0.3117	5.3421	0.1717	0.427
	183	2	12	H	5	Bh054	Pediatric	No growth	1	BH054	NO GROWTH	2013-05-15	Male	NYANYA		11	0.916667	ARI? SEPTICAEMIA	0.130216	0.3966	1.429	0.351319	0.431577	0.0983348	2.25234	0.247073	0.228805	0	0	#REF!	0	0	0	0	0	0	Nigeria	0.0627	0.1441	0.0624	0.0808	0.0627	0.1679	0.0952	0.1168
	184	3	1	B	6	BH161	Pediatric	No growth	1	BH161	NO GROWTH	2013-06-10	Female	NYANYA		12	1	VOC, SEPTOCEMIA,MALARIA I	0.130216	0.3966	1.429	0.351319	0.431577	0.0983348	2.25234	0.247073	0.228805	0	0	#REF!	0	0	0	0	1	1	Nigeria	0.0591	0.317	0.1153	0.1504	0.0666	0.4743	0.2509	0.2521
	185	3	1	C	3	BH164	Pediatric	No growth	1	BH164	NO GROWTH	2013-06-10	Male	NYANYA		94	7.83333	MALARIA/SEPTICEMIA R/O EN	0.130216	0.3966	1.429	0.351319	0.431577	0.0983348	2.25234	0.247073	0.228805	0	0	#REF!	1	1	0	0	1	1	Nigeria	0.0908	0.1622	1.913	2.223	0.0933	0.8281	0.3001	0.2952
	186	3	1	D	4	BH186	Pediatric	No growth	1	BH186	NO GROWTH	2013-06-13	Female	FMCK		83	6.91667	MENINGITIS R/O MALARIA	0.130216	0.3966	1.429	0.351319	0.431577	0.0983348	2.25234	0.247073	0.228805	1	1	#REF!	1	1	1	1	1	1	Nigeria	0.1432	0.927	0.529	0.7289	0.742	4.1872	3.6774	3.4604
	187	3	1	E	4	PO1321	Pediatric	No growth	1	PO1321	NO GROWTH	2010-03-03	Male			98	8.16667		0.130216	0.3966	1.429	0.351319	0.431577	0.0983348	2.25234	0.247073	0.228805	0	0	#REF!	0	0	0	0	1	1	Nigeria	0.0759	0.183	0.2781	0.3728	0.0755	0.2791	1.3807	1.1991
	188	3	1	F	3	PO11338	Pediatric	No growth	1	PO1338	NO GROWTH	2010-03-08	Male	WUSE		97	8.08333		0.130216	0.3966	1.429	0.351319	0.431577	0.0983348	2.25234	0.247073	0.228805	1	1	#REF!	1	1	1	1	1	1	Nigeria	0.8626	1.3729	2.4609	3.1419	0.5257	5.1413	0.251	0.6462
	189	3	1	G	5	PO1436	Pediatric	No growth	1	PO1436	NO GROWTH	2010-04-14	Male	UTH		12	1		0.130216	0.3966	1.429	0.351319	0.431577	0.0983348	2.25234	0.247073	0.228805	0	0	#REF!	0	0	0	0	0	0	Nigeria	0.0759	0.1435	0.0865	0.1063	0.0577	0.08	0.1401	0.1465
	190	3	1	H	2	PO1455	Pediatric	No growth	1	PO1455	NO GROWTH	2010-04-15	Female	UTH		23	1.91667		0.130216	0.3966	1.429	0.351319	0.431577	0.0983348	2.25234	0.247073	0.228805	1	1	#REF!	0	0	1	0	1	1	Nigeria	0.1335	0.8355	0.1979	0.3175	0.1733	1.3235	2.3134	2.4352
	191	3	2	A	5	G839	Pediatric	No growth	1	G839	NO GROWTH	2013-03-12	Male	UATH		98	8.16667	SCD WITH MALARIA	0.130216	0.3966	1.429	0.351319	0.431577	0.0983348	2.25234	0.247073	0.228805	1	0	#REF!	0	1	0	0	1	1	Nigeria	0.1842	0.3464	0.2782	0.4556	0.082	0.3887	0.2887	0.3503
	192	3	2	B	5	G959	Pediatric	No growth	1	G959	NO GROWTH	2013-04-09	Female	UATH		96	8		0.130216	0.3966	1.429	0.351319	0.431577	0.0983348	2.25234	0.247073	0.228805	1	1	#REF!	1	1	1	1	1	1	Nigeria	4.7621	3.1464	1.1887	4.6681	2.9457	5.8179	0.5965	2.9765
	193	3	2	C	7	G030	Pediatric	No growth	1	G030	NO GROWTH	2012-07-09	Male	UATH		10	0.833333		0.130216	0.3966	1.429	0.351319	0.431577	0.0983348	2.25234	0.247073	0.228805	1	1	#REF!	1	1	0	0	0	0	Nigeria	1.3129	0.4549	1.326	3.0789	0.0634	0.1568	0.1983	0.2241
	194	3	2	D	7	G129	Pediatric	No growth	1	G129	NO GROWTH	2012-07-30	Female	UATH		37	3.08333	MALARIA R/O SEPSIS	0.130216	0.3966	1.429	0.351319	0.431577	0.0983348	2.25234	0.247073	0.228805	0	0	#REF!	1	1	0	0	0	0	Nigeria	0.0637	0.1735	0.541	0.7857	0.0622	0.297	0.1539	0.1616
	195	3	2	E	4	G162	Pediatric	No growth	1	G162	NO GROWTH	2012-08-13	Male	UATH		50	4.16667		0.130216	0.3966	1.429	0.351319	0.431577	0.0983348	2.25234	0.247073	0.228805	0	0	#REF!	0	0	0	0	1	1	Nigeria	0.0658	0.2041	0.1462	0.1731	0.0909	0.4263	0.9839	0.9381
	196	3	2	F	3	G037	Pediatric	No growth	1	G037	NO GROWTH	2012-07-13	Female	UATH		51	4.25		0.130216	0.3966	1.429	0.351319	0.431577	0.0983348	2.25234	0.247073	0.228805	1	1	#REF!	1	1	1	0	1	1	Nigeria	0.1807	0.6401	0.6264	0.7444	0.1259	0.4298	2.6548	2.3088
	197	3	2	H	8	G272	Pediatric	No growth	1	G272	NO GROWTH	2012-09-29	Male	UATH		0	0		0.130216	0.3966	1.429	0.351319	0.431577	0.0983348	2.25234	0.247073	0.228805	1	1	#REF!	1	1	1	0	1	1	Nigeria	0.2869	1.443	0.3829	0.6822	0.1033	0.5107	0.4294	0.4212
	198	3	3	C	2	G1552	Pediatric	No growth	1	G1552	NO GROWTH	2013-08-19	Female	GTC		54	4.5		0.130216	0.3966	1.429	0.351319	0.431577	0.0983348	2.25234	0.247073	0.228805	1	0	#REF!	1	1	0	0	1	1	Nigeria	0.4048	0.2005	0.5376	0.7426	0.0693	0.4553	0.3723	0.3543
	199	3	3	D	10	G163	Pediatric	No growth	1	G163	NO GROWTH	2012-08-14	Female	UATH		144	12		0.130216	0.3966	1.429	0.351319	0.431577	0.0983348	2.25234	0.247073	0.228805	1	1	#REF!	1	1	1	1	1	1	Nigeria	0.862	2.0718	0.672	2.2807	0.176	2.9564	4.3764	1.8804
	200	3	3	E	8	G209	Pediatric	No growth	1	G209	NO GROWTH	2012-09-05	Male	UATH		153	12.75		0.130216	0.3966	1.429	0.351319	0.431577	0.0983348	2.25234	0.247073	0.228805	1	1	#REF!	1	1	0	1	1	1	Nigeria	0.3896	0.8237	0.6591	0.7989	0.0925	2.7221	1.8568	1.615
	201	3	3	F	9	G396	Pediatric	No growth	1	G396	NO GROWTH	2012-11-21	Male	UATH		103	8.58333		0.130216	0.3966	1.429	0.351319	0.431577	0.0983348	2.25234	0.247073	0.228805	0	1	#REF!	0	0	1	0	1	1	Nigeria	0.0883	0.5742	0.1822	0.3797	0.1685	0.7667	3.59	3.1841
	202	3	3	G	6	G413	Pediatric	No growth	1	G413	NO GROWTH	2012-11-24	Female	UATH	8 yrs				0.130216	0.3966	1.429	0.351319	0.431577	0.0983348	2.25234	0.247073	0.228805	1	0	#REF!	1	1	1	0	1	1	Nigeria	0.1726	0.2284	0.5805	1.0157	0.1732	1.5402	3.2666	2.8876
	203	3	3	H	6	G1225	Pediatric	No growth	1	G1225	NO GROWTH	2013-06-04	Male	UATH	4yrs				0.130216	0.3966	1.429	0.351319	0.431577	0.0983348	2.25234	0.247073	0.228805	0	0	#REF!	1	1	0	0	1	1	Nigeria	0.0859	0.1556	0.8489	1.0756	0.075	0.5896	0.3326	0.3396
	204	3	4	A	4	G1473	Pediatric	No growth	1	G1473	NO GROWTH	2013-08-06	Female	GTC		49	4.08333		0.130216	0.3966	1.429	0.351319	0.431577	0.0983348	2.25234	0.247073	0.228805	0	0	#REF!	0	1	0	0	1	1	Nigeria	0.1098	0.2113	0.34	0.6055	0.0847	0.6091	0.3644	0.4044
	205	3	4	B	5	BH372	Pediatric	No growth	1	BH372	NO GROWTH	2013-07-19	Female	NYANYA		28	2.33333	MALARIA , TONSILLITIS	0.130216	0.3966	1.429	0.351319	0.431577	0.0983348	2.25234	0.247073	0.228805	1	0	#REF!	1	1	0	0	1	1	Nigeria	0.1303	0.3384	0.9733	0.9233	0.0798	0.2153	0.4751	0.4345
	206	3	4	C	4	BH757	Pediatric	No growth	1	BH757	NO GROWTH	2013-09-19	Female	FMCK		24	2	OTITIS MEDIA	0.130216	0.3966	1.429	0.351319	0.431577	0.0983348	2.25234	0.247073	0.228805	0	0	#REF!	1	1	1	1	1	1	Nigeria	0.0695	0.2462	0.6783	0.9302	0.3693	5.9261	0.5662	0.6733
	207	3	4	D	4	BH763	Pediatric	No growth	1	BH763	NO GROWTH	2013-09-20	Male	NYANYA		42	3.5	MALARIA	0.130216	0.3966	1.429	0.351319	0.431577	0.0983348	2.25234	0.247073	0.228805	0	0	#REF!	1	1	0	0	1	1	Nigeria	0.0645	0.1797	0.4372	0.4486	0.0674	1.2538	0.5418	0.4472
	208	3	4	E	3	BH797	Pediatric	No growth	1	BH797	NO GROWTH	2013-09-24	Female	FMCK		44	3.66667		0.130216	0.3966	1.429	0.351319	0.431577	0.0983348	2.25234	0.247073	0.228805	0	0	#REF!	0	0	0	0	1	1	Nigeria	0.1049	0.261	0.2053	0.3684	0.0838	0.294	0.5485	0.412
	209	3	4	F	3	BH1171	Pediatric	No growth	1	BH1171	NO GROWTH	2013-11-28	Female	NYANYA		29	2.41667	ARI/MALARIA R/O SEPSIS	0.130216	0.3966	1.429	0.351319	0.431577	0.0983348	2.25234	0.247073	0.228805	0	1	#REF!	0	0	0	0	1	1	Nigeria	0.0667	0.5243	0.3177	0.3913	0.0827	0.3715	0.8145	0.5753
	210	3	4	G	5	BH1239	Pediatric	No growth	1	BH1239	NO GROWTH	2013-12-16	Female	NYANYA		29	2.41667		0.130216	0.3966	1.429	0.351319	0.431577	0.0983348	2.25234	0.247073	0.228805	1	1	#REF!	1	1	0	0	0	0	Nigeria	1.4579	1.121	1.0244	2.6141	0.075	0.4701	0.2322	0.1805
	211	3	4	H	2	G004	Pediatric	No growth	2	G004	NO GROWTH	2012-06-27	Male	UATH		90	7.5		0.130216	0.3966	1.429	0.351319	0.431577	0.0983348	2.25234	0.247073	0.228805	1	1	#REF!	1	1	1	0	1	1	Nigeria	2.5691	3.8259	2.5226	4.5267	0.2151	1.9504	0.5498	0.5519
	212	3	5	H	3	PO2389	Pediatric	No growth	1	PO2389	NO GROWTH	2011-11-10	Male	WUSE		120	10		0.130216	0.3966	1.429	0.351319	0.431577	0.0983348	2.25234	0.247073	0.228805	1	1	#REF!	1	1	1	1	1	1	Nigeria	0.9131	0.7446	1.4443	2.2111	0.1813	3.6934	0.8468	0.9883
	213	3	6	A	6	G090	Pediatric	No growth		G090	NO GROWTH	2012-07-24	Female	UATH		18	1.5		0.130216	0.3966	1.429	0.351319	0.431577	0.0983348	2.25234	0.247073	0.228805	1	1	#REF!	1	1	0	0	1	1	Nigeria	0.3451	1.5424	0.7304	1.0656	0.0759	0.2272	0.2734	0.2804
	214	3	7	G	7	G223	Pediatric	No growth	1	G223	NO GROWTH	2012-09-07	Female	UATH		134	11.1667	DRUG REACTION( ERYTHEMA	0.130216	0.3966	1.429	0.351319	0.431577	0.0983348	2.25234	0.247073	0.228805	0	1	#REF!	0	1	1	0	1	1	Nigeria	0.1067	0.6445	0.2548	0.4969	0.1193	1.0566	3.6091	3.4078
	215	3	9	A	1	PO2060	Pediatric	No growth	1	PO2060	NO GROWTH	2011-08-24	Female	WUSE		26	2.16667		0.130216	0.3966	1.429	0.351319	0.431577	0.0983348	2.25234	0.247073	0.228805	0	0	#REF!	1	1	1	0	1	1	Nigeria	0.0963	0.3448	1.0039	1.7868	0.2407	0.5258	5.1973	4.6121
	216	3	9	B	6	G773	Pediatric	No growth	1	G773	NO GROWTH	2013-03-01	Male	UATH		20	1.66667		0.130216	0.3966	1.429	0.351319	0.431577	0.0983348	2.25234	0.247073	0.228805	1	1	#REF!	1	1	1	0	1	1	Nigeria	0.288	0.5666	1.252	1.4961	0.1229	1.1212	0.9781	0.8708
	217	3	9	H	7	G253	Pediatric	No growth	1	G253	NO GROWTH	2012-10-13	Female	UATH	10yrs				0.130216	0.3966	1.429	0.351319	0.431577	0.0983348	2.25234	0.247073	0.228805	1	1	#REF!	1	1	1	0	1	1	Nigeria	0.1802	0.8163	0.7925	1.141	0.1118	1.5156	0.5585	0.5504
	218	3	10	A	9	PO1426	Pediatric	No growth	1	PO1426	NO GROWTH	2010-04-12	Male	WUSE					0.130216	0.3966	1.429	0.351319	0.431577	0.0983348	2.25234	0.247073	0.228805	0	1	#REF!	1	1	1	1	1	1	Nigeria	0.1283	0.8996	2.523	2.8215	0.2397	2.2756	3.4871	3.8168
	219	3	10	E	5	G166	Pediatric	No growth	1	G166	NO GROWTH	2012-08-15	Male	UATH		110	9.16667		0.130216	0.3966	1.429	0.351319	0.431577	0.0983348	2.25234	0.247073	0.228805	0	0	#REF!	0	0	0	0	1	1	Nigeria	0.0583	0.3712	0.2133	0.2827	0.0694	0.5402	1.3385	1.1253
	220	3	10	F	2	PO2216	Pediatric	No growth	1	PO2216	NO GROWTH	2011-09-27	Male	UTH					0.130216	0.3966	1.429	0.351319	0.431577	0.0983348	2.25234	0.247073	0.228805	1	1	#REF!	1	1	1	1	1	1	Nigeria	1.1256	1.5902	0.4761	1.7036	0.1031	3.3748	0.6145	0.5169
	221	3	10	H	4	G327	Pediatric	No growth	1	G327	NO GROWTH	2012-10-24	Male	UATH		99	8.25		0.130216	0.3966	1.429	0.351319	0.431577	0.0983348	2.25234	0.247073	0.228805	1	1	#REF!	1	1	1	0	1	1	Nigeria	0.1833	0.4502	0.3899	0.5969	0.1598	0.8045	1.9802	1.749
	222	3	11	B	6	G236	Pediatric	No growth	1	G236	NO GROWTH	2012-09-10	Male	UATH		15	1.25		0.130216	0.3966	1.429	0.351319	0.431577	0.0983348	2.25234	0.247073	0.228805	0	0	#REF!	1	1	0	0	0	0	Nigeria	0.0868	0.3593	0.8789	1.1871	0.0867	0.9601	0.1536	0.2161
	223	3	11	D	6	G250	Pediatric	No growth	1	G250	NO GROWTH	2012-11-09	Female	UATH		9	0.75	SEPSIS R/O RESISTANT MALA	0.130216	0.3966	1.429	0.351319	0.431577	0.0983348	2.25234	0.247073	0.228805	1	1	#REF!	1	1	1	0	1	1	Nigeria	0.2651	0.6905	0.8699	1.0036	0.233	1.5646	2.2234	2.3394
	224	3	11	E	1	PO898	Pediatric	No growth	1	PO898	NO GROWTH	2009-11-03	Female	MAITAMA		8	0.666667		0.130216	0.3966	1.429	0.351319	0.431577	0.0983348	2.25234	0.247073	0.228805	0	0	#REF!	0	0	0	0	0	1	Nigeria	0.0767	0.2287	0.2638	0.3058	0.0694	0.1286	0.2314	0.2459
	225	3	11	F	3	PO1013	Pediatric	No growth	1	Po1013	NO GROWTH	2009-11-25	Male	GARKI	1yr				0.130216	0.3966	1.429	0.351319	0.431577	0.0983348	2.25234	0.247073	0.228805	0	0	#REF!	0	0	0	0	0	0	Nigeria	0.0509	0.0894	0.0657	0.0795	0.0639	0.0938	0.1255	0.121
	226	3	11	G	2	PO1263	Pediatric	No growth	1	PO1263	NO GROWTH	2010-02-18	Male						0.130216	0.3966	1.429	0.351319	0.431577	0.0983348	2.25234	0.247073	0.228805	0	0	#REF!	0	0	1	0	0	1	Nigeria	0.068	0.1372	0.1562	0.2544	0.1046	0.1328	0.2322	0.3497
	227	3	11	H	2	PO1739	Pediatric	No growth	1	PO1739	NO GROWTH	2010-07-30	Male	MAITAMA		36	3		0.130216	0.3966	1.429	0.351319	0.431577	0.0983348	2.25234	0.247073	0.228805	0	1	#REF!	1	1	0	0	1	1	Nigeria	0.0899	0.4961	0.3952	0.5967	0.0747	0.3007	0.6711	0.7596
	228	3	12	B	2	PO2151	Pediatric	No growth	1	PO2151	NO GROWTH	2011-09-15	Male	WUSE		24	2		0.130216	0.3966	1.429	0.351319	0.431577	0.0983348	2.25234	0.247073	0.228805	0	1	#REF!	0	1	0	0	1	1	Nigeria	0.076	0.3991	0.2816	0.4353	0.0828	0.3622	0.5357	0.6258
	231	1	1	B	2	PO919	Pediatric	S. Typhi	1	PO919	Salmonella typhi		Male	NYANYA					0.130216	0.3966	1.429	0.351319	0.431577	0.0983348	2.25234	0.247073	0.228805	1	1	#REF!	1	1	0	0	1	1	Nigeria	0.6471	1.1604	2.8475	3.6036	0.0817	0.45	0.7225	0.9727
	232	1	1	C	2	PO1242	Pediatric	S. Typhi	1	PO1242	Salmonella typhi	2010-02-15	Female	DEIDEI		83	6.91667		0.130216	0.3966	1.429	0.351319	0.431577	0.0983348	2.25234	0.247073	0.228805	1	1	#REF!	1	1	1	1	1	1	Nigeria	1.9766	2.8057	4.4317	4.8011	3.9597	6	2.9149	6
	233	1	1	D	2	PO1281	Pediatric	S. Typhi	1	PO1281	Salmonella typhi	2010-02-22	Male	WUSE		88	7.33333		0.130216	0.3966	1.429	0.351319	0.431577	0.0983348	2.25234	0.247073	0.228805	1	1	#REF!	1	1	1	1	1	1	Nigeria	4.3256	3.6567	2.8268	4.2881	0.1878	5.2411	0.7759	1.0731
	234	1	1	E	2	PO1307	Pediatric	S. Typhi	1	PO1307	Salmonella typhi	2010-03-01	Male	MAITAMA		22	1.83333		0.130216	0.3966	1.429	0.351319	0.431577	0.0983348	2.25234	0.247073	0.228805	1	1	#REF!	1	1	0	0	0	1	Nigeria	2.8726	1.4289	3.5402	4.5221	0.07	0.1907	0.223	0.2417
	235	1	1	F	1	PO1324	Pediatric	S. Typhi	1	PO1324	Salmonella typhi	2010-03-03	Male	MAITAMA		90	7.5		0.130216	0.3966	1.429	0.351319	0.431577	0.0983348	2.25234	0.247073	0.228805	1	1	#REF!	1	1	1	1	1	1	Nigeria	2.8684	1.862	3.469	4.837	1.4798	5.8148	0.522	2.0975
	236	1	1	G	2	PO1370	Pediatric	S. Typhi	1	Po1370	Salmonella typhi	2010-03-18	Female	NYANYA	9yrs		9		0.130216	0.3966	1.429	0.351319	0.431577	0.0983348	2.25234	0.247073	0.228805	1	1	#REF!	1	1	1	1	1	1	Nigeria	2.9244	1.8546	0.9214	3.5129	1.1793	4.5039	0.5623	2.0589
	237	1	1	H	5	PO1590	Pediatric	S. Typhi	1	PO1590	Salmonella typhi	2010-05-25	Female	NYANYA		12	1		0.130216	0.3966	1.429	0.351319	0.431577	0.0983348	2.25234	0.247073	0.228805	0	0	#REF!	0	0	0	1	0	1	Nigeria	0.0589	0.3823	0.0968	0.1427	0.081	2.2713	0.1976	0.2345
	238	1	2	A	3	PO1747	Pediatric	S. Typhi	1	PO1747	Salmonella typhi	2010-08-04	Male	GARKI		11	0.916667		0.130216	0.3966	1.429	0.351319	0.431577	0.0983348	2.25234	0.247073	0.228805	1	0	#REF!	1	1	1	1	1	1	Nigeria	2.1635	0.1603	4.7723	5.102	0.1733	3.4181	0.2956	0.3729
	239	1	2	B	7	PO2309	Pediatric	S. Typhi	1	PO2309	Salmonella typhi	2011-10-24	Male	UTH		25	2.08333		0.130216	0.3966	1.429	0.351319	0.431577	0.0983348	2.25234	0.247073	0.228805	1	1	#REF!	1	1	1	0	1	1	Nigeria	0.5474	0.8365	1.6703	2.4813	0.1822	0.6392	0.4971	0.6597
	240	1	2	C	3	PO2434	Pediatric	S. Typhi	1	PO2434	S. TYPHI	2011-11-21	Female	WUSE		120	10		0.130216	0.3966	1.429	0.351319	0.431577	0.0983348	2.25234	0.247073	0.228805	1	1	#REF!	1	1	1	1	1	1	Nigeria	1.4416	3.1005	2.3812	3.6088	2.1857	5.153	0.4967	2.2988
	241	1	2	D	6	PO2677	Pediatric	S. Typhi	1	Po2677	Salmonella typhi	2012-02-09	Female	UATH	4yrs		4		0.130216	0.3966	1.429	0.351319	0.431577	0.0983348	2.25234	0.247073	0.228805	1	1	#REF!	1	1	1	1	1	1	Nigeria	1.1581	1.4198	3.3223	4.0389	0.4309	5.0485	1.0949	1.4584
	242	1	2	E	5	G198	Pediatric	S. Typhi	1	G198	S. TYPHI	2012-09-04	Male	UATH		102	8.5		0.130216	0.3966	1.429	0.351319	0.431577	0.0983348	2.25234	0.247073	0.228805	1	1	#REF!	1	1	1	1	1	1	Nigeria	3.0597	3.6693	4.2762	4.7663	3.9902	5.5962	1.317	4.4502
	243	1	2	F	6	G254	Pediatric	S. Typhi	1	G254	Salmonella typhi	2012-10-14	Male	UATH	11yrs		11		0.130216	0.3966	1.429	0.351319	0.431577	0.0983348	2.25234	0.247073	0.228805	1	1	#REF!	1	1	1	1	1	1	Nigeria	3.906	2.4487	5.0888	5.2665	4.5567	5.4904	0.7881	4.7185
	244	1	2	H	6	G480	Pediatric	S. Typhi	1	G480	Salmonella typhi	2012-12-12	Male	UATH					0.130216	0.3966	1.429	0.351319	0.431577	0.0983348	2.25234	0.247073	0.228805	1	1	#REF!	1	1	1	1	1	1	Nigeria	3.4603	2.0998	1.1088	3.4809	0.6237	5.3035	0.3755	0.7621
	245	1	3	A	6	G710	Pediatric	S. Typhi	1	G710	S.TYPHI	2013-02-15	Male	UATH		39	3.25		0.130216	0.3966	1.429	0.351319	0.431577	0.0983348	2.25234	0.247073	0.228805	1	0	#REF!	1	1	1	1	1	1	Nigeria	0.4572	0.2352	1.8293	2.6496	0.1167	4.203	0.4058	0.4299
	246	1	3	B	7	G737	Pediatric	S. Typhi	1	G737	S. TYPHI	2013-02-21	Female	UATH		37	3.08333		0.130216	0.3966	1.429	0.351319	0.431577	0.0983348	2.25234	0.247073	0.228805	1	1	#REF!	1	1	1	1	1	1	Nigeria	1.6148	0.9294	5.7887	5.3992	1.9132	5.7357	1.0204	2.3938
	247	1	3	C	9	G2113	Pediatric	S. Typhi	1	G2113	S. TYPHI	2013-11-29	Male	GTC		36	3		0.130216	0.3966	1.429	0.351319	0.431577	0.0983348	2.25234	0.247073	0.228805	1	1	#REF!	1	1	1	1	1	1	Nigeria	0.9029	1.1798	6	5.2103	0.331	5.1632	0.5812	0.7622
	248	1	3	D	9	G2117	Pediatric	S. Typhi	1	G2117	S. TYPHI	2013-11-29	Male	GTC		37	3.08333	MALARIA	0.130216	0.3966	1.429	0.351319	0.431577	0.0983348	2.25234	0.247073	0.228805	1	1	#REF!	1	1	1	1	1	1	Nigeria	1.8749	0.5697	4.9028	4.9181	1.3132	4.8384	0.3964	1.1808
	249	1	3	F	1	BH159	Pediatric	S. Typhi	1	BH159	S. TYPHI	2013-06-09	Male	FMCK		84	7		0.130216	0.3966	1.429	0.351319	0.431577	0.0983348	2.25234	0.247073	0.228805	1	1	#REF!	1	1	1	1	1	1	Nigeria	3.5225	1.3255	5.107	5.3246	5.2639	5.4683	0.5543	5.3403
	250	1	3	H	1	BH282	Pediatric	S. Typhi	1	BH282	S. TYPHI	2013-07-08	Female	NYANYA		148	12.3333	MALARIA R/O TYPHOID FEVER	0.130216	0.3966	1.429	0.351319	0.431577	0.0983348	2.25234	0.247073	0.228805	1	1	#REF!	1	1	1	1	1	1	Nigeria	0.4183	0.9683	1.1504	1.8815	0.4505	4.448	0.4481	0.6713
	251	1	4	A	3	BH405	Pediatric	S. Typhi	1	BH405	S. TYPHI	2013-07-23	Male	FMCK		133	11.0833	SEPSIS HOEI-UTI R/O MALAR	0.130216	0.3966	1.429	0.351319	0.431577	0.0983348	2.25234	0.247073	0.228805	1	1	#REF!	1	1	1	1	1	1	Nigeria	3.9927	2.2443	5.1909	5.1494	3.8428	5.2488	3.4105	4.3479
	252	1	4	C	5	BH434	Pediatric	S. Typhi	1	BH434	S. TYPHI	2013-07-31	Male	FMCK		25	2.08333		0.130216	0.3966	1.429	0.351319	0.431577	0.0983348	2.25234	0.247073	0.228805	1	0	#REF!	1	1	1	1	1	1	Nigeria	1.1594	0.1447	5.2432	5.4167	0.3019	4.8568	0.9392	0.9658
	253	1	4	D	6	BH452	Pediatric	S. Typhi	1	BH452	S. TYPHI	2013-08-02	Female	FMCK		36	3	GASTROENTERITIS KIV ENTEE	0.130216	0.3966	1.429	0.351319	0.431577	0.0983348	2.25234	0.247073	0.228805	1	1	#REF!	1	1	1	1	1	1	Nigeria	3.4856	1.4432	2.8111	4.3828	0.4855	5.1296	0.7126	0.9098
	254	1	4	E	6	BH505	Pediatric	S. Typhi	1	BH505	S. TYPHI	2013-08-12	Female	FMCK		28	2.33333		0.130216	0.3966	1.429	0.351319	0.431577	0.0983348	2.25234	0.247073	0.228805	1	0	#REF!	1	1	1	1	1	1	Nigeria	0.3235	0.21	2.0877	3.0219	0.3375	4.0626	0.4696	0.704
	255	1	4	F	4	BH559	Pediatric	S. Typhi	1	BH559	S. TYPHI	2013-08-19	Female	FMCK		48	4		0.130216	0.3966	1.429	0.351319	0.431577	0.0983348	2.25234	0.247073	0.228805	1	1	#REF!	1	1	1	1	1	1	Nigeria	1.4516	0.9284	1.8526	3.5743	0.2635	4.3223	0.5012	0.5353
	256	1	4	G	2	BH577	Pediatric	S. Typhi	1	BH577	S. TYPHI	2013-08-21	Female	NYANYA		51	4.25	BPN R/O SPESIS	0.130216	0.3966	1.429	0.351319	0.431577	0.0983348	2.25234	0.247073	0.228805	1	0	#REF!	1	1	1	0	1	1	Nigeria	0.2056	0.2988	1.2098	2.6531	0.2861	1.6896	0.2626	0.5151
	257	1	4	H	3	BH612	Pediatric	S. Typhi	1	BH612	S. TYPHI	2013-09-02	Female	FMCK		8	0.666667	MENINGITS,CEREBRAL MALARI	0.130216	0.3966	1.429	0.351319	0.431577	0.0983348	2.25234	0.247073	0.228805	0	0	#REF!	0	0	0	0	0	0	Nigeria	0.0576	0.1255	0.0541	0.0771	0.0655	0.1589	0.094	0.1017
	258	1	5	A	4	BH616	Pediatric	S. Typhi	1	BH616	S. TYPHI	2013-09-02	Female	FMCK		19	1.58333	MALARIA	0.130216	0.3966	1.429	0.351319	0.431577	0.0983348	2.25234	0.247073	0.228805	0	0	#REF!	0	0	1	1	1	1	Nigeria	0.0824	0.1343	0.124	0.2285	0.1134	2.3788	0.2906	0.3444
	259	1	5	B	4	BH640	Pediatric	S. Typhi	1	BH640	S.TYPHI	2013-09-04	Female	FMCK		24	2		0.130216	0.3966	1.429	0.351319	0.431577	0.0983348	2.25234	0.247073	0.228805	1	1	#REF!	1	1	0	0	1	1	Nigeria	2.2557	0.4726	4.8252	4.7711	0.0801	0.3205	0.6852	0.5767
	260	1	5	C	5	BH726	Pediatric	S. Typhi	1	BH726	S. TYPHI	2013-09-17	Female	FMCK		34	2.83333	PHARYNGOTONSILITIS KIV MA	0.130216	0.3966	1.429	0.351319	0.431577	0.0983348	2.25234	0.247073	0.228805	1	1	#REF!	1	1	0	0	1	1	Nigeria	0.9756	0.4198	1.2707	1.9208	0.091	1.0342	0.3492	0.4443
	261	1	5	D	5	BH776	Pediatric	S. Typhi	1	BH776	S. TYPHI	2013-09-23	Male	NYANYA		9	0.75	MALARIA/ARI R/O SEPSIS	0.130216	0.3966	1.429	0.351319	0.431577	0.0983348	2.25234	0.247073	0.228805	1	0	#REF!	1	1	1	0	1	1	Nigeria	0.1503	0.2313	2.8459	2.3534	0.1725	0.6171	0.3711	0.5264
	262	1	5	G	5	BH844	Pediatric	S. Typhi	1	BH844	S. TYPHI	2013-09-30	Male	NYANYA		29	2.41667		0.130216	0.3966	1.429	0.351319	0.431577	0.0983348	2.25234	0.247073	0.228805	0	0	#REF!	1	1	0	0	1	1	Nigeria	0.1014	0.1143	0.5539	0.8609	0.0827	0.9275	0.7683	0.603
	263	1	5	H	1	BH865	Pediatric	S. Typhi	1	BH865	S. TYPHI	2013-10-04	Female	NYANYA		48	4	SEPTICEMIA, MALARIA	0.130216	0.3966	1.429	0.351319	0.431577	0.0983348	2.25234	0.247073	0.228805	1	0	#REF!	1	1	0	1	1	1	Nigeria	0.4926	0.2449	2.4494	3.9452	0.0843	2.3122	0.3782	0.3434
	264	1	6	A	6	BH882	Pediatric	S. Typhi	1	BH882	S. TYPHI	2013-10-08	Male	NYANYA		20	1.66667		0.130216	0.3966	1.429	0.351319	0.431577	0.0983348	2.25234	0.247073	0.228805	0	0	#REF!	1	1	0	0	0	0	Nigeria	0.0853	0.133	0.6246	1.1244	0.0695	0.2603	0.1818	0.1779
	265	1	6	B	6	BH924	Pediatric	S. Typhi	1	BH924	S. TYPHI	2013-10-17	Male	NYANYA		54	4.5		0.130216	0.3966	1.429	0.351319	0.431577	0.0983348	2.25234	0.247073	0.228805	1	0	#REF!	1	1	1	1	1	1	Nigeria	1.9801	0.2043	4.8916	4.7424	0.542	4.9851	0.3267	0.7301
	266	1	6	C	7	BH966	Pediatric	S. Typhi	1	BH966	S. TYPHI	2013-10-24	Female	NYANYA		69	5.75	MALARIA R/O SEPSIS	0.130216	0.3966	1.429	0.351319	0.431577	0.0983348	2.25234	0.247073	0.228805	1	0	#REF!	1	1	1	0	1	1	Nigeria	2.5742	0.3475	5.1147	5.176	0.1166	1.763	0.3169	0.3505
	267	1	6	D	4	BH988	Pediatric	S. Typhi	1	BH988	S. TYPHI	2013-10-28	Female	NYANYA		62	5.16667		0.130216	0.3966	1.429	0.351319	0.431577	0.0983348	2.25234	0.247073	0.228805	1	1	#REF!	1	1	1	0	1	1	Nigeria	1.0505	0.5755	3.354	3.9166	0.5977	2.1147	0.2897	0.6332
	268	1	6	F	4	BH1184	Pediatric	S. Typhi	1	BH1184	S. TYPHI	2013-12-02	Male	FMCK		48	4	PHRYNGOTONSILITIS IN SCA	0.130216	0.3966	1.429	0.351319	0.431577	0.0983348	2.25234	0.247073	0.228805	1	1	#REF!	1	1	1	1	1	1	Nigeria	3.2448	2.7945	2.7095	4.3455	0.1504	4.5291	0.5419	0.5681
	269	1	6	G	5	BH1201	Pediatric	S. Typhi	1	BH1201	S. TYPHI	2013-12-05	Female	NYANYA		44	3.66667		0.130216	0.3966	1.429	0.351319	0.431577	0.0983348	2.25234	0.247073	0.228805	1	1	#REF!	1	1	1	1	1	1	Nigeria	0.3829	0.9881	4.1575	4.5776	1.7162	5.166	0.3342	1.4541
	270	1	6	H	4	BH1226	Pediatric	S. Typhi	1	BH1226	S. TYPHI	2013-12-09	Male	FMCK		36	3		0.130216	0.3966	1.429	0.351319	0.431577	0.0983348	2.25234	0.247073	0.228805	1	1	#REF!	0	0	1	0	1	1	Nigeria	0.1761	1.2609	0.2133	0.3654	0.1182	0.3388	0.2718	0.2684
	271	1	7	A	5	BH1242	Pediatric	S. Typhi	1	BH1242	S. TYPHI	2013-12-16	Male	NYANYA		46	3.83333		0.130216	0.3966	1.429	0.351319	0.431577	0.0983348	2.25234	0.247073	0.228805	1	1	#REF!	1	1	0	1	0	1	Nigeria	0.4908	0.4452	4.1837	4.931	0.0743	2.9259	0.2234	0.2401
	272	1	7	B	9	BH1247	Pediatric	S. Typhi	1	BH1247	S. TYPHI	2013-12-17	Male	NYANYA		8	0.666667	MODERATE DEHYDRATION	0.130216	0.3966	1.429	0.351319	0.431577	0.0983348	2.25234	0.247073	0.228805	1	1	#REF!	0	1	0	0	0	0	Nigeria	0.4625	0.5291	0.2884	0.4717	0.0732	0.4805	0.1853	0.1831
	273	1	7	C	6	BH317	Pediatric	S. Typhi	1	BH1317	S. TYPHI	2014-01-15	Male	FMCK		25	2.08333		0.130216	0.3966	1.429	0.351319	0.431577	0.0983348	2.25234	0.247073	0.228805	0	0	#REF!	0	0	0	0	0	0	Nigeria	0.0676	0.3466	0.1456	0.1992	0.0733	0.2725	0.1235	0.1326
	274	1	7	E	4	BH1370	Pediatric	S. Typhi	1	BH1370	S. TYPHI	2014-01-27	Male	NYANYA		45	3.75		0.130216	0.3966	1.429	0.351319	0.431577	0.0983348	2.25234	0.247073	0.228805	1	1	#REF!	1	1	1	1	1	1	Nigeria	1.3121	1.0636	4.5077	4.8764	0.444	3.4112	0.7117	0.9671
	275	1	7	F	10	BH1420	Pediatric	S. Typhi	1	BH1420	S. TYPHI	2014-02-03	Male	NYANYA		26	2.16667		0.130216	0.3966	1.429	0.351319	0.431577	0.0983348	2.25234	0.247073	0.228805	1	0	#REF!	1	1	1	1	0	1	Nigeria	0.4401	0.2816	4.6007	5.0088	0.1037	4.4025	0.1928	0.2335
	276	1	7	G	9	BH1517	Pediatric	S. Typhi	1	BH1517	S. TYPHI	2014-02-17	Female	NYANYA		44	3.66667	MALARIA	0.130216	0.3966	1.429	0.351319	0.431577	0.0983348	2.25234	0.247073	0.228805	1	1	#REF!	1	1	0	0	1	1	Nigeria	0.139	0.4876	1.3934	1.9495	0.0903	1.8005	0.2982	0.3951
	277	1	7	H	4	BH1540	Pediatric	S. Typhi	1	BH1540	S. TYPHI	2014-02-19	Male	NYANYA		19	1.58333	MALARIA, ARI	0.130216	0.3966	1.429	0.351319	0.431577	0.0983348	2.25234	0.247073	0.228805	0	0	#REF!	0	0	0	0	0	1	Nigeria	0.0563	0.2023	0.0715	0.0902	0.0683	0.1837	0.2263	0.2614
	278	1	8	A	2	G1838	Pediatric	S. Typhi	1	G1838	S. TYPHI	2013-10-21	Female	GTC		36	3	MALARIA	0.130216	0.3966	1.429	0.351319	0.431577	0.0983348	2.25234	0.247073	0.228805	0	0	#REF!	1	1	1	0	1	1	Nigeria	0.0849	0.2537	0.3848	0.5184	0.1152	1.6063	0.3337	0.4161
	279	1	8	B	8	G2334	Pediatric	S. Typhi	1	G2334	S. TYPHI	2014-02-03	Male	UATH		20	1.66667	MALARIA	0.130216	0.3966	1.429	0.351319	0.431577	0.0983348	2.25234	0.247073	0.228805	1	1	#REF!	1	1	1	1	1	1	Nigeria	1.1185	0.9314	4.6253	5.0398	0.3823	5.1758	0.2583	0.5185
	280	3	1	A	4	BH1157	Pediatric	S. Typhi	1	BH1157	S. TYPHI	2013-11-26	Female	NYANYA		54	4.5	ACUTE TONSILLITIS R/O ENT	0.130216	0.3966	1.429	0.351319	0.431577	0.0983348	2.25234	0.247073	0.228805	0	0	#REF!	0	0	0	0	0	0	Nigeria	0.0506	0.1008	0.0836	0.1013	0.0589	0.1752	0.1608	0.1344
	281	3	5	D	2	BH746	Pediatric	S. Typhi	2	BH746	S. TYPHI	2013-09-18	Female	UATH		25	2.08333	SEPSIS IN A SCA PX	0.130216	0.3966	1.429	0.351319	0.431577	0.0983348	2.25234	0.247073	0.228805	1	1	#REF!	1	1	1	1	1	1	Nigeria	1.8717	2.5031	5.1006	6	1.2654	5.5646	1.3823	1.8052
	282	3	5	F	5	G735	Pediatric	S. Typhi	2	G735	S. TYPHI	2013-02-20	Male	UATH		138	11.5		0.130216	0.3966	1.429	0.351319	0.431577	0.0983348	2.25234	0.247073	0.228805	1	1	#REF!	1	1	1	1	1	1	Nigeria	3.0322	3.6822	4.8797	4.8844	2.0018	5.5891	1.1678	2.3965
	283	3	6	B	7	G1028	Pediatric	S. Typhi	1	G1028	S. TYPHI	2013-04-12	Male	NYANYA		40	3.33333		0.130216	0.3966	1.429	0.351319	0.431577	0.0983348	2.25234	0.247073	0.228805	1	1	#REF!	1	1	1	1	1	1	Nigeria	1.1733	2.1536	4.3355	5.0469	0.2359	4.6393	0.3128	0.4678
	284	3	6	D	10	G795	Pediatric	S. Typhi	1	G795	S. TYPHI	2013-03-05	Female	UATH		84	7	MALARIA R/O SEPSIS	0.130216	0.3966	1.429	0.351319	0.431577	0.0983348	2.25234	0.247073	0.228805	1	1	#REF!	1	1	1	1	1	1	Nigeria	1.4968	2.647	3.8292	4.0085	0.6271	5.2126	0.386	0.7069
	285	3	6	F	2	CAB1386	Pediatric	S. Typhi	2	CAB1386	S. TYPHI	2013-04-09	Male	NYANYA		42	3.5	MALARIA R/O SEPSIS	0.130216	0.3966	1.429	0.351319	0.431577	0.0983348	2.25234	0.247073	0.228805	1	1	#REF!	1	1	1	1	1	1	Nigeria	2.1403	1.9085	0.8261	2.5617	0.1204	3.348	0.3323	0.348
	286	3	6	H	8	G957	Pediatric	S. Typhi	1	G957	S. TYPHI	2013-04-09	Male	UATH		46	3.83333		0.130216	0.3966	1.429	0.351319	0.431577	0.0983348	2.25234	0.247073	0.228805	0	1	#REF!	1	1	0	0	0	0	Nigeria	0.1158	0.4829	0.6646	1.1912	0.0741	1.1377	0.1937	0.1711
	287	3	7	A	4	G1159	Pediatric	S. Typhi	1	G1159	S. TYPHI	2013-05-20	Male	UATH		86	7.16667	TYPHOID FEVER	0.130216	0.3966	1.429	0.351319	0.431577	0.0983348	2.25234	0.247073	0.228805	1	1	#REF!	1	1	1	1	1	1	Nigeria	4.7702	2.731	1.9071	4.9965	0.2303	4.6885	0.7731	0.9352
	288	3	7	B	9	G1290	Pediatric	S. Typhi	1	G1290	S. TYPHI	2013-06-19	Male	UATH		47	3.91667	MALARIA R/O SEPSIS	0.130216	0.3966	1.429	0.351319	0.431577	0.0983348	2.25234	0.247073	0.228805	1	1	#REF!	1	1	1	0	1	1	Nigeria	1.786	1.5716	1.1937	2.5583	0.1343	2.2076	0.7229	0.7568
	289	3	8	A	3	PO1346	Pediatric	S. Typhi	1	PO1346	Salmonella typhi	2010-03-10	Female	WUSE		59	4.91667		0.130216	0.3966	1.429	0.351319	0.431577	0.0983348	2.25234	0.247073	0.228805	1	1	#REF!	1	1	1	1	1	1	Nigeria	4.0792	3.4307	2.3128	4.6678	0.7312	4.9967	3.6842	3.8311
	290	3	8	B	2	G1259	Pediatric	S. Typhi	1	G1259	S. TYPHI	2013-06-10	Male	UATH		84	7		0.130216	0.3966	1.429	0.351319	0.431577	0.0983348	2.25234	0.247073	0.228805	1	1	#REF!	1	1	1	1	1	1	Nigeria	4.185	3.0206	5.4259	5.3817	0.1141	2.5497	0.3767	0.4926
	291	3	9	C	7	G1099	Pediatric	S. Typhi	1	G1099	S. TYPHI	2013-05-08	Female	UATH		90	7.5		0.130216	0.3966	1.429	0.351319	0.431577	0.0983348	2.25234	0.247073	0.228805	1	1	#REF!	1	1	1	1	1	1	Nigeria	3.9854	4.3399	1.9946	4.163	0.2892	4.9712	0.722	0.7885
	292	3	9	D	5	G1320	Pediatric	S. Typhi	1	G1320	S. TYPHI	2013-07-01	Female	UATH		119	9.91667		0.130216	0.3966	1.429	0.351319	0.431577	0.0983348	2.25234	0.247073	0.228805	1	1	#REF!	1	1	1	1	1	1	Nigeria	3.9697	3.815	3.963	4.6891	3.0065	5.278	0.9544	3.2756
	293	3	9	F	6	G1357	Pediatric	S. Typhi	1	G1357	S. TYPHI	2013-07-10	Male	UATH		19	1.58333	MALARIA R/O SEPSIS	0.130216	0.3966	1.429	0.351319	0.431577	0.0983348	2.25234	0.247073	0.228805	1	1	#REF!	1	1	1	0	1	1	Nigeria	4.1568	1.9138	3.6698	4.9264	0.1949	1.9598	0.4982	0.5636
	294	3	9	G	2	BH242	Pediatric	S. Typhi	1	BH242	S. TYPHI	2013-06-26	Female	NYANYA		34	2.8		0.130216	0.3966	1.429	0.351319	0.431577	0.0983348	2.25234	0.247073	0.228805	1	1	#REF!	1	1	0	0	1	1	Nigeria	1.998	1.7613	1.2912	2.895	0.0974	0.1835	0.4573	0.5682
	295	3	10	B	1	PO1057	Pediatric	S. Typhi	1	PO1057	Salmonella typhi	2009-12-08	Female	WUSE		59	4.91667		0.130216	0.3966	1.429	0.351319	0.431577	0.0983348	2.25234	0.247073	0.228805	1	1	#REF!	1	1	1	1	1	1	Nigeria	0.3279	0.5986	3.0712	3.6127	0.6795	5.0493	0.528	1.2582
	296	3	10	C	3	PO1333	Pediatric	S. Typhi	1	PO1333	Salmonella typhi	2010-03-05	Female	WUSE		24	2		0.130216	0.3966	1.429	0.351319	0.431577	0.0983348	2.25234	0.247073	0.228805	1	1	#REF!	1	1	1	1	1	1	Nigeria	3.7358	2.8853	4.4536	6	3.9874	5.7704	0.5357	3.6883
	297	3	10	D	2	PO1594	Pediatric	S. Typhi	1	PO1594	Salmonella typhi	2010-05-26	Male	NYANYA		36	3		0.130216	0.3966	1.429	0.351319	0.431577	0.0983348	2.25234	0.247073	0.228805	1	1	#REF!	1	1	1	0	0	1	Nigeria	3.4626	1.1018	5.2146	6	0.1375	1.6319	0.1947	0.2921
	298	3	11	A	9	G584	Pediatric	S. Typhi	1	G584	S. TYPHI	2013-01-10	Female	UATH		123	10.25		0.130216	0.3966	1.429	0.351319	0.431577	0.0983348	2.25234	0.247073	0.228805	1	1	#REF!	1	1	1	1	1	1	Nigeria	2.4046	1.7115	2.7673	4.1726	0.8791	2.9175	0.446	1.0392
	299	3	11	C	7	G753	Pediatric	S. Typhi	1	G753	S. TYPHI	2013-02-26	Male	UATH		40	3.33333		0.130216	0.3966	1.429	0.351319	0.431577	0.0983348	2.25234	0.247073	0.228805	1	1	#REF!	1	1	1	1	1	1	Nigeria	3.047	3.25	4.6974	5.3963	0.1438	2.5635	0.5424	0.5418
	300	4	7	E	2	BH1011 - 2nd Phase	Pediatric	S. Typhi		BH1011	S. TYPHI	2013-10-31	Male	NYANYA		47	3.91667		0.130216	0.3966	1.429	0.351319	0.431577	0.0983348	2.25234	0.247073	0.228805	1	1	#REF!	1	1	1	1	1	1	Nigeria	4.383	2.4956	3.2814	4.7982	0.1948	6	1.1241	1.0696
	301	4	8	B	7	BH516 - 2nd Phase	Pediatric	S. Typhi		BH516	S. TYPHI	2013-08-13	Male	NYANYA		58	4.83333	MALARIA R/O ENTERIC FEVER	0.130216	0.3966	1.429	0.351319	0.431577	0.0983348	2.25234	0.247073	0.228805	1	1	#REF!	1	1	1	1	1	1	Nigeria	0.7682	0.9452	4.1919	4.3643	3.0141	5.8721	0.5062	2.1475
	302	4	9	B	9	BH1246 - 2ф Serum	Pediatric	S. Typhi		BH1246	S. TYPHI	2013-12-17	Female	NYANYA		27	2.25	ARI/DRUG RESISTANT MALARI	0.130216	0.3966	1.429	0.351319	0.431577	0.0983348	2.25234	0.247073	0.228805	1	1	#REF!	1	1	1	1	1	1	Nigeria	0.4343	2.8875	1.5552	2.2327	0.238	6	1.1825	1.1808
	303	4	9	D	4	BH1246 - 2ф	Pediatric	S. Typhi		BH1246	S. TYPHI	2013-12-17	Female	NYANYA		27	2.25	ARI/DRUG RESISTANT MALARI	0.130216	0.3966	1.429	0.351319	0.431577	0.0983348	2.25234	0.247073	0.228805	1	1	#REF!	1	1	1	1	1	1	Nigeria	1.3751	3.9411	3.3028	3.489	0.4742	5.7711	0.6757	0.8444
	304	4	9	E	2	BH1034 - 2nd Phase	Pediatric	S. Typhi		BH1034	S. TYPHI	2013-11-06	Female	NYANYA		39	3.25		0.130216	0.3966	1.429	0.351319	0.431577	0.0983348	2.25234	0.247073	0.228805	1	1	#REF!	1	1	1	1	1	1	Nigeria	1.6699	1.3218	6	5.567	0.3536	6	0.414	0.6149
	305	4	9	G	2	BH1034	Pediatric	S. Typhi		BH1034	S. TYPHI	2013-11-06	Female	NYANYA		39	3.25		0.130216	0.3966	1.429	0.351319	0.431577	0.0983348	2.25234	0.247073	0.228805	1	0	#REF!	1	1	1	1	1	1	Nigeria	0.9325	0.3832	3.6023	4.1947	0.216	5.2877	0.3059	0.3796
	306	4	9	H	2	BH1034	Pediatric	S. Typhi		BH1034	S. TYPHI	2013-11-06	Female	NYANYA		39	3.25		0.130216	0.3966	1.429	0.351319	0.431577	0.0983348	2.25234	0.247073	0.228805	1	1	#REF!	1	1	1	1	1	1	Nigeria	1.7947	1.0748	4.9955	6	0.243	4.7069	0.2799	0.4474
	307	4	10	A	5	BH1011	Pediatric	S. Typhi		BH1011	S. TYPHI	2013-10-31	Male	NYANYA		47	3.91667		0.130216	0.3966	1.429	0.351319	0.431577	0.0983348	2.25234	0.247073	0.228805	1	1	#REF!	1	1	1	1	1	1	Nigeria	3.6725	2.2588	1.7916	3.9066	0.1618	6	0.677	0.7231
	308	4	10	B	5	BH1157	Pediatric	S. Typhi	1	BH1157	S. TYPHI	2013-11-26	Female	NYANYA		54	4.5	ACUTE TONSILLITIS R/O ENT	0.130216	0.3966	1.429	0.351319	0.431577	0.0983348	2.25234	0.247073	0.228805	1	1	#REF!	1	1	1	1	1	1	Nigeria	1.6142	1.0474	5.8848	4.8486	0.2135	4.4313	2.9921	2.5069
	309	4	10	C	9	BH516	Pediatric	S. Typhi		BH516	S. TYPHI	2013-08-13	Male	NYANYA		58	4.83333	MALARIA R/O ENTERIC FEVER	0.130216	0.3966	1.429	0.351319	0.431577	0.0983348	2.25234	0.247073	0.228805	1	1	#REF!	1	1	1	1	1	1	Nigeria	2.0242	1.1005	4.8917	5.1839	0.4705	4.79	0.6257	0.7504
	310	4	10	D	9	G1553	Pediatric	S. Typhi		G1553	S. TYPHI	2013-08-19	Female	GTC		48	4		0.130216	0.3966	1.429	0.351319	0.431577	0.0983348	2.25234	0.247073	0.228805	1	1	#REF!	1	1	1	0	1	1	Nigeria	2.7168	1.1432	2.0263	2.9991	0.1283	1.7884	0.471	0.3528
	311	4	10	E	2	BH1127	Pediatric	S. Typhi		BH1127	S. TYPHI	2013-11-20	Male	NYANYA		2	0.166667	MALARIA R/O ENTERIC FEVER	0.130216	0.3966	1.429	0.351319	0.431577	0.0983348	2.25234	0.247073	0.228805	1	1	#REF!	1	1	1	1	1	1	Nigeria	3.631	2.7114	0.8801	3.1969	0.5203	4.3739	0.4435	0.776
	312	4	10	F	10	BH1127 - 2nd Phase	Pediatric	S. Typhi		BH1127	S. TYPHI	2013-11-20	Male	NYANYA		2	0.166667	MALARIA R/O ENTERIC FEVER	0.130216	0.3966	1.429	0.351319	0.431577	0.0983348	2.25234	0.247073	0.228805	1	1	#REF!	1	1	1	1	1	1	Nigeria	2.5655	2.4864	0.4657	2.6154	0.2948	5.7675	0.4384	0.4431
	313	4	10	G	5	BH567 - 2nd Phase	Pediatric	S. Typhi		BH567	S. TYPHI	2013-08-20	Male	NYANYA		44	3.66667	MALARIA R/O ENTERIC FEVER	0.130216	0.3966	1.429	0.351319	0.431577	0.0983348	2.25234	0.247073	0.228805	1	0	#REF!	1	1	1	1	1	1	Nigeria	0.3383	0.3692	3.9944	4.3036	4.9774	5.3497	0.7432	4.8935
	314	4	10	H	4	BH1011 - 2nd Phase	Pediatric	S. Typhi		BH1011	S. TYPHI	2013-10-31	Male	NYANYA		47	3.91667		0.130216	0.3966	1.429	0.351319	0.431577	0.0983348	2.25234	0.247073	0.228805	1	1	#REF!	1	1	0	1	1	1	Nigeria	2.6724	1.2669	4.5948	5.7252	0.0931	3.4474	0.3791	0.3327
	315	4	11	A	8	BH1246	Pediatric	S. Typhi		BH1246	S. TYPHI	2013-12-17	Female	NYANYA		27	2.25	ARI/DRUG RESISTANT MALARI	0.130216	0.3966	1.429	0.351319	0.431577	0.0983348	2.25234	0.247073	0.228805	1	1	#REF!	1	1	1	0	1	1	Nigeria	0.7826	1.2192	2.925	3.3899	0.1072	1.5009	0.4323	0.5615
	316	4	11	B	5	BH567	Pediatric	S. Typhi		BH567	S. TYPHI	2013-08-20	Male	NYANYA		44	3.66667	MALARIA R/O ENTERIC FEVER	0.130216	0.3966	1.429	0.351319	0.431577	0.0983348	2.25234	0.247073	0.228805	1	0	#REF!	1	1	1	1	1	1	Nigeria	0.3604	0.3527	3.8911	4.1388	2.1417	6	0.5295	2.0274
	319	3	6	C	5	G1312	Pediatric	NTS	2	G1312	SALMONELLA GRP B	2013-06-25	Male	UATH		96	8	MALARIA R/O SEPSIS	0.130216	0.3966	1.429	0.351319	0.431577	0.0983348	2.25234	0.247073	0.228805	1	1	#REF!	1	1	1	1	1	1	Nigeria	4.8642	4.0147	4.9459	6	0.1407	3.4842	0.6135	0.4608
	320	3	6	G	4	BH831	Pediatric	NTS	2	BH831	SALMONELLA GRPB	2013-09-27	Male	NYANYA		42	3.5		0.130216	0.3966	1.429	0.351319	0.431577	0.0983348	2.25234	0.247073	0.228805	1	1	#REF!	1	1	1	0	1	1	Nigeria	2.2854	2.9528	2.8223	4.2432	0.1373	1.0297	0.7236	0.7982
	321	3	7	C	3	BH834	Pediatric	NTS	1	BH834	SALMONELLA GRB	2013-09-27	Male	FMCK		8	0.666667		0.130216	0.3966	1.429	0.351319	0.431577	0.0983348	2.25234	0.247073	0.228805	0	1	#REF!	0	0	0	0	1	0	Nigeria	0.0602	0.4423	0.1116	0.1243	0.0747	0.2921	0.2986	0.1744
	322	3	7	D	3	BH262	Pediatric	NTS	1	BH262	SALMONELLA PARATYPHI "A"	2013-07-03	Female	NYANYA		97	8.08333		0.130216	0.3966	1.429	0.351319	0.431577	0.0983348	2.25234	0.247073	0.228805	1	1	#REF!	1	1	0	0	1	1	Nigeria	0.3439	2.4613	2.614	2.8512	0.0678	0.4776	2.7507	2.4665
	323	3	7	E	2	BH094	Pediatric	NTS	1	BH094	SALMONELLA SPP	2013-05-27	Male	NYANYA		10	0.833333		0.130216	0.3966	1.429	0.351319	0.431577	0.0983348	2.25234	0.247073	0.228805	0	0	#REF!	1	1	0	0	0	0	Nigeria	0.0678	0.2011	1.0287	1.1015	0.071	0.1824	0.2132	0.194
	324	3	7	F	3	BH125	Pediatric	NTS	1	BH125	SALMONELLA SPP	2013-06-06	Male	FMCK		11	0.916667	RECURRENT TONSILLITIS	0.130216	0.3966	1.429	0.351319	0.431577	0.0983348	2.25234	0.247073	0.228805	1	1	#REF!	1	1	0	0	1	1	Nigeria	0.9738	0.4557	4.1888	4.5232	0.0875	0.3865	0.2885	0.3625
	325	3	7	H	5	G708	Pediatric	NTS	2	G708	SALMONELLA	2013-02-15	Male	UATH		64	5.33333		0.130216	0.3966	1.429	0.351319	0.431577	0.0983348	2.25234	0.247073	0.228805	0	0	#REF!	1	1	0	0	1	1	Nigeria	0.0775	0.2006	0.4351	0.5994	0.0922	1.7095	0.6371	0.6393
	326	3	8	C	9	G1756	Pediatric	NTS	2	G1756	SALMONELLA GRB	2013-03-26	Male	UATH		42	3.5		0.130216	0.3966	1.429	0.351319	0.431577	0.0983348	2.25234	0.247073	0.228805	1	1	#REF!	1	1	1	1	0	1	Nigeria	0.1309	0.6256	0.9593	0.9232	0.1037	3.4869	0.174	0.2475
	327	3	8	D	3	PO1494	Pediatric	NTS	2	PO1494	salmonella group B	2010-04-22	Male	UTH		85	7.08333		0.130216	0.3966	1.429	0.351319	0.431577	0.0983348	2.25234	0.247073	0.228805	1	1	#REF!	1	1	1	1	1	1	Nigeria	4.6326	2.8708	4.7216	5.2437	0.7975	5.4469	2.2308	2.6671
	328	3	8	E	3	PO1676	Pediatric	NTS	2	PO1676	salmonella group B	2010-06-21	Female	MAITAMA					0.130216	0.3966	1.429	0.351319	0.431577	0.0983348	2.25234	0.247073	0.228805	1	1	#REF!	1	1	0	0	1	1	Nigeria	1.2647	0.8661	3.9893	4.068	0.0836	0.8047	0.794	0.6325
	329	3	8	F	5	BH1654	Pediatric	NTS	2	BH1654	SALMONELLA SPP	2014-03-05	Male	NYANYA		32	2.66667	MALARIA	0.130216	0.3966	1.429	0.351319	0.431577	0.0983348	2.25234	0.247073	0.228805	1	1	#REF!	1	1	0	1	1	1	Nigeria	0.8969	1.9617	3.3459	3.8278	0.0916	4.0953	0.4064	0.4869
	330	3	8	G	5	G127	Pediatric	NTS	2	G127	SALMONELLA GRP B	2012-07-30	Male	UATH		21	1.75	MBA,RISK OF SEPSIS	0.130216	0.3966	1.429	0.351319	0.431577	0.0983348	2.25234	0.247073	0.228805	0	0	#REF!	1	1	1	0	1	1	Nigeria	0.1298	0.2882	1.7342	2.1155	0.116	1.6041	2.0298	1.7994
	331	3	8	H	10	G260	Pediatric	NTS	2	G260	SALMONELLA GRP B	2012-09-18	Female	UATH				ACYANOTIC CONGEATIVE HEAR	0.130216	0.3966	1.429	0.351319	0.431577	0.0983348	2.25234	0.247073	0.228805	1	1	#REF!	1	1	1	0	1	1	Nigeria	1.0572	1.2746	1.9302	2.8756	0.1627	1.0742	3.0759	2.7483
	332	3	9	E	2	G1828	Pediatric	NTS	1	G1828	SALMONELLA GRP B	2013-10-14	Female	GTC		23	1.91667	MALARIA,ADDX R/O SEPSIS	0.130216	0.3966	1.429	0.351319	0.431577	0.0983348	2.25234	0.247073	0.228805	0	0	#REF!	1	1	0	0	1	1	Nigeria	0.0813	0.2801	1.2373	1.1302	0.0717	0.2556	1.1597	1.2817
	333	3	12	D	5	G1577	Pediatric	NTS		G1577	SALMONELLA GRP D	2013-08-23	Male	GTC		19	1.58333	ADDX R/O SEPSIS	0.130216	0.3966	1.429	0.351319	0.431577	0.0983348	2.25234	0.247073	0.228805	0	0	#REF!	0	0	1	0	1	1	Nigeria	0.0866	0.3892	0.2524	0.2127	0.1267	0.8669	0.7517	0.7758
	334	3	12	E	4	BH663 - 3ф Serum	Pediatric	NTS		BH663	SALMONELLA GRP B	2013-09-09	Female	NYANYA		15	1.25	SETICEMIA R/O MALARIA	0.130216	0.3966	1.429	0.351319	0.431577	0.0983348	2.25234	0.247073	0.228805	1	1	#REF!	1	1	0	0	1	1	Nigeria	0.9683	0.6484	2.1086	2.7363	0.0938	0.6722	0.2562	0.2547
	335	3	12	F	2	CAB 1573 - 3ф Serum	Pediatric	NTS		CAB1573	SALMONELLA SPP	2013-09-13	Male	NYANYA		18	1.5		0.130216	0.3966	1.429	0.351319	0.431577	0.0983348	2.25234	0.247073	0.228805	1	0	#REF!	1	1	0	0	0	0	Nigeria	0.1701	0.2114	3.1944	3.6553	0.0619	0.6052	0.2076	0.2039
	336	3	12	G	10	CAB 1573 - 2nd Phase	Pediatric	NTS		CAB1573	SALMONELLA SPP	2013-09-13	Male	NYANYA		18	1.5		0.130216	0.3966	1.429	0.351319	0.431577	0.0983348	2.25234	0.247073	0.228805	0	1	#REF!	1	1	0	0	0	0	Nigeria	0.1081	0.4229	4.1351	4.3707	0.0672	0.5286	0.135	0.1321
	337	3	12	H	2	BH519	Pediatric	NTS		BH519	SALMONELLA GRP B	2013-08-14	Female	NYANYA		12	1	MALARIA/ARI,VULVAL CANDID	0.130216	0.3966	1.429	0.351319	0.431577	0.0983348	2.25234	0.247073	0.228805	0	1	#REF!	1	0	0	0	1	1	Nigeria	0.0867	0.4059	0.3589	0.4214	0.0676	0.206	0.4517	0.4072
	338	4	1	B	6	G1577	Pediatric	NTS		G1577	SALMONELLA GRP D	2013-08-23	Male	GTC		19	1.58333	ADDX R/O SEPSIS	0.130216	0.3966	1.429	0.351319	0.431577	0.0983348	2.25234	0.247073	0.228805	0	1	#REF!	0	0	1	0	1	1	Nigeria	0.1298	0.548	0.2341	0.2001	0.1688	0.4804	0.5263	0.535
	339	4	7	D	2	BH693	Pediatric	NTS		BH693	SALMONELLA GRP B	2013-09-10	Female	NYANYA		10	0.833333	POORLY TREATED MALARIA R/	0.130216	0.3966	1.429	0.351319	0.431577	0.0983348	2.25234	0.247073	0.228805	1	0	#REF!	1	1	1	0	1	1	Nigeria	0.5118	0.3474	2.8711	3.4961	0.1026	1.5982	0.3235	0.2904
	340	4	7	G	2	BH693 - 3ф Serum	Pediatric	NTS		BH693	SALMONELLA GRP B	2013-09-10	Female	NYANYA		10	0.833333	POORLY TREATED MALARIA R/	0.130216	0.3966	1.429	0.351319	0.431577	0.0983348	2.25234	0.247073	0.228805	1	1	#REF!	1	1	0	0	1	1	Nigeria	3.3405	1.0253	1.591	4.2453	0.0682	0.3257	0.2503	0.2614
	341	4	7	H	10	2026	Pediatric	NTS		G2026	SALMONELLA GRP D	2013-11-19	Female	UATH		10	0.833333		0.130216	0.3966	1.429	0.351319	0.431577	0.0983348	2.25234	0.247073	0.228805	1	0	#REF!	1	1	0	0	1	1	Nigeria	0.2264	0.3076	2.8595	3.707	0.0872	0.4504	0.7008	0.5461
	342	4	8	A	3	BH483	Pediatric	NTS		BH483	SALMONELLA GRP D	2013-08-07	Male	NYANYA		34	2.83333		0.130216	0.3966	1.429	0.351319	0.431577	0.0983348	2.25234	0.247073	0.228805	1	0	#REF!	1	1	1	1	0	1	Nigeria	0.2805	0.3908	3.7955	4.1121	0.3673	4.4426	0.1492	0.3274
	343	4	8	D	4	BH519 - 3ф Serum	Pediatric	NTS		BH519	SALMONELLA GRP B	2013-08-14	Female	NYANYA		12	1	MALARIA/ARI,VULVAL CANDID	0.130216	0.3966	1.429	0.351319	0.431577	0.0983348	2.25234	0.247073	0.228805	1	1	#REF!	1	1	0	0	1	1	Nigeria	0.181	0.5771	0.7213	0.8354	0.0654	0.315	0.3012	0.2556
	344	4	8	E	2	BH693 - 2nd Phase	Pediatric	NTS		BH693	SALMONELLA GRP B	2013-09-10	Female	NYANYA		10	0.833333	POORLY TREATED MALARIA R/	0.130216	0.3966	1.429	0.351319	0.431577	0.0983348	2.25234	0.247073	0.228805	1	1	#REF!	1	1	0	0	1	0	Nigeria	2.6823	0.6603	3.4844	4.6099	0.0646	0.5949	0.2507	0.2144
	345	4	8	F	5	BH663 - 2nd Phase	Pediatric	NTS		BH663	SALMONELLA GRP B	2013-09-09	Female	NYANYA		15	1.25	SETICEMIA R/O MALARIA	0.130216	0.3966	1.429	0.351319	0.431577	0.0983348	2.25234	0.247073	0.228805	1	0	#REF!	1	1	0	1	1	1	Nigeria	0.672	0.373	4.838	5.1164	0.078	3.2797	0.2711	0.251
	346	4	8	G	5	BH539	Pediatric	NTS		BH539	SALMONELLA GRP B	2013-08-16	Female	NYANYA		36	3	MALARIA/ARI	0.130216	0.3966	1.429	0.351319	0.431577	0.0983348	2.25234	0.247073	0.228805	1	1	#REF!	1	1	1	0	1	1	Nigeria	0.3198	0.6081	1.7454	2.4131	0.1189	1.0033	0.6772	0.6356
	347	4	8	H	5	BH663	Pediatric	NTS		BH663	SALMONELLA GRP B	2013-09-09	Female	NYANYA		15	1.25	SETICEMIA R/O MALARIA	0.130216	0.3966	1.429	0.351319	0.431577	0.0983348	2.25234	0.247073	0.228805	1	1	#REF!	1	1	1	1	1	1	Nigeria	0.3019	0.722	3.2941	3.6392	0.3947	5.1509	0.3167	0.692
		1	10	A		BH 2425	Pediatric	Other bacteremia										CNS	0.130216	0.3966	1.429	0.351319	0.431577	0.0983348	2.25234	0.247073	0.228805										Nigeria	0.09795	0.05564	0.693	0.748658	0.142568	0.64288	0.698754	0.812668
		1	10	B		BH 2819	Pediatric	Other bacteremia										Heamophilus influenza	0.130216	0.3966	1.429	0.351319	0.431577	0.0983348	2.25234	0.247073	0.228805										Nigeria	0.11985	0.06752	0.1865	0.302706	0.147254	0.653408	0.257808	0.331076
		1	10	C		BH 2886	Pediatric	Other bacteremia										Enterobacter cloacae	0.130216	0.3966	1.429	0.351319	0.431577	0.0983348	2.25234	0.247073	0.228805										Nigeria	0.0765	0.98872	0.0585	0.092862	0.088182	2.13573	0.113708	0.130536
		1	10	D		BH 2893	Pediatric	Other bacteremia										Enterococcus faecalis	0.130216	0.3966	1.429	0.351319	0.431577	0.0983348	2.25234	0.247073	0.228805										Nigeria	0.09135	0.36188	0.0728	0.090048	0.081366	0.429184	0.132834	0.155844
		1	10	E		BH 2915	Pediatric	Other bacteremia										Acinetobacter Spp	0.130216	0.3966	1.429	0.351319	0.431577	0.0983348	2.25234	0.247073	0.228805										Nigeria	0.0837	0.05456	0.1379	0.212122	0.084632	0.161616	0.147899	0.171828
		1	10	F		BH 2937	Pediatric	Other bacteremia										Pseudomonas aeruginosa	0.130216	0.3966	1.429	0.351319	0.431577	0.0983348	2.25234	0.247073	0.228805										Nigeria	0.0915	0.14388	0.0659	0.099562	0.093294	0.316848	0.121699	0.14356
		1	10	G		BH 3016	Pediatric	Other bacteremia										Staphylococcus aureus	0.130216	0.3966	1.429	0.351319	0.431577	0.0983348	2.25234	0.247073	0.228805										Nigeria	0.1581	0.18812	0.3766	0.474762	0.130924	0.764624	0.274183	0.363192
		1	10	H		BH 3097	Pediatric	Other bacteremia										Enterococcus faecalis	0.130216	0.3966	1.429	0.351319	0.431577	0.0983348	2.25234	0.247073	0.228805										Nigeria	0.0936	0.44476	0.0698	0.119126	0.099968	0.884688	0.121568	0.185296
		1	11	A		BH 3108	Pediatric	Other bacteremia										Escherichia coli	0.130216	0.3966	1.429	0.351319	0.431577	0.0983348	2.25234	0.247073	0.228805										Nigeria	0.0807	0.42116	0.0612	0.15343	0.144272	0.1484	0.122878	0.16946
		1	11	B		BH 3119	Pediatric	Other bacteremia										Escherichia coli	0.130216	0.3966	1.429	0.351319	0.431577	0.0983348	2.25234	0.247073	0.228805										Nigeria	0.1602	0.0518	0.2779	0.459352	0.183464	0.401744	0.283222	0.376808
		1	11	C		BH 4025	Pediatric	Other bacteremia										Staphylococcus aureus	0.130216	0.3966	1.429	0.351319	0.431577	0.0983348	2.25234	0.247073	0.228805										Nigeria	0.08805	0.70356	0.0877	0.1005	0.0852	0.123984	0.123926	0.129204
		1	11	D		BH 4250	Pediatric	Other bacteremia										Neisseria Meningitidis	0.130216	0.3966	1.429	0.351319	0.431577	0.0983348	2.25234	0.247073	0.228805										Nigeria	0.08775	0.04104	0.1552	0.237314	0.108204	0.23352	0.165191	0.23828
		1	11	E		BH 4268	Pediatric	Other bacteremia										CNS	0.130216	0.3966	1.429	0.351319	0.431577	0.0983348	2.25234	0.247073	0.228805										Nigeria	0.08505	0.07852	0.0939	0.147802	0.092868	0.115696	0.223224	0.22866
		1	11	F		BH 4276	Pediatric	Other bacteremia										Alpha haemolytic strep	0.130216	0.3966	1.429	0.351319	0.431577	0.0983348	2.25234	0.247073	0.228805										Nigeria	0.08385	0.02832	0.0783	0.115508	0.122688	0.087248	0.335622	0.358012
		1	11	G		BH 4440	Pediatric	Other bacteremia										Pseudomonas aeruginosa	0.130216	0.3966	1.429	0.351319	0.431577	0.0983348	2.25234	0.247073	0.228805										Nigeria	0.09405	0.0494	0.3203	0.36917	0.101104	0.38304	0.245101	0.273948
		1	11	H		G 3655	Pediatric	Other bacteremia										Staphylococcus aureus	0.130216	0.3966	1.429	0.351319	0.431577	0.0983348	2.25234	0.247073	0.228805										Nigeria	0.09915	0.07564	0.1479	0.263712	0.097554	0.251776	0.252699	0.303696
		1	12	A		G 3719	Pediatric	Other bacteremia										Pseudomonas aeruginosa	0.130216	0.3966	1.429	0.351319	0.431577	0.0983348	2.25234	0.247073	0.228805										Nigeria	0.081	0.02196	0.0619	0.0938	0.084916	0.064736	0.110171	0.121064
		1	12	B		G 3723	Pediatric	Other bacteremia										Klebsiella pneumonia	0.130216	0.3966	1.429	0.351319	0.431577	0.0983348	2.25234	0.247073	0.228805										Nigeria	0.0873	0.02988	0.0723	0.121002	0.099826	0.07224	0.128249	0.157028
		1	12	C		G 3879	Pediatric	Other bacteremia										Enterococcus faecalis	0.130216	0.3966	1.429	0.351319	0.431577	0.0983348	2.25234	0.247073	0.228805										Nigeria	0.08685	0.0272	0.0703	0.10318	0.098974	0.073808	0.127463	0.135272
		1	12	D		PO 2668	Pediatric	Other bacteremia										Staphylococcus aureus	0.130216	0.3966	1.429	0.351319	0.431577	0.0983348	2.25234	0.247073	0.228805										Nigeria	0.09075	0.30004	0.2517	0.425182	0.11147	0.143584	0.223093	0.283272
		1	12	E		BH1327	Pediatric	Other bacteremia										Enterobacter cloacae	0.130216	0.3966	1.429	0.351319	0.431577	0.0983348	2.25234	0.247073	0.228805										Nigeria	0.0834	0.04864	0.1491	0.24187	0.108204	0.13496	0.243136	0.27158
		1	12	F		BH1144	Pediatric	Other bacteremia										Strept pneumo	0.130216	0.3966	1.429	0.351319	0.431577	0.0983348	2.25234	0.247073	0.228805										Nigeria	0.15015	0.15132	1.2128	1.78086	0.094146	1.06534	0.340862	0.33818
		1	12	G		G192	Pediatric	Other bacteremia										Enterococcus faecalis	0.130216	0.3966	1.429	0.351319	0.431577	0.0983348	2.25234	0.247073	0.228805										Nigeria	0.10275	0.0734	0.3271	0.333526	0.107494	0.290752	0.167942	0.228364
		1	12	H		G1693	Pediatric	Other bacteremia										Pseudomonas spp	0.130216	0.3966	1.429	0.351319	0.431577	0.0983348	2.25234	0.247073	0.228805										Nigeria	0.23445	0.26256	0.5197	0.656198	0.148958	1.0117	0.502778	0.61198
		2	1	A		G1693	Pediatric	Other bacteremia										Pseudomonas spp	0.130216	0.3966	1.429	0.351319	0.431577	0.0983348	2.25234	0.247073	0.228805										Nigeria	0.23115	0.26504	0.9454	0.697872	0.178068	0.951776	0.504874	0.626188
		2	1	B		G1502	Pediatric	Other bacteremia										Alpha haemolytic strep	0.130216	0.3966	1.429	0.351319	0.431577	0.0983348	2.25234	0.247073	0.228805										Nigeria	0.078	0.0618	0.0644	0.124218	0.0923	0.279776	0.157986	0.25678
		2	1	C		G1512	Pediatric	Other bacteremia										Klebsiella terrigena	0.130216	0.3966	1.429	0.351319	0.431577	0.0983348	2.25234	0.247073	0.228805										Nigeria	0.1218	0.41656	0.1202	0.220564	0.147538	0.241472	0.279554	0.41662
		2	1	D		G1647	Pediatric	Other bacteremia										Pseudomonas spp	0.130216	0.3966	1.429	0.351319	0.431577	0.0983348	2.25234	0.247073	0.228805										Nigeria	0.1002	0.09848	0.5957	0.694656	0.234442	1.9423	0.868399	2.02449
		2	1	E		5205F07	Adult	Tularemia										MAT -	0.130216	0.3966	1.429	0.351319	0.431577	0.0983348	2.25234	0.247073	0.228805										Spain	0.27255	0.32776	0.2512	0.35577	0.139444	0.252896	0.192832	0.286824
		2	1	F		5108F07	Adult	Tularemia										MAT -	0.130216	0.3966	1.429	0.351319	0.431577	0.0983348	2.25234	0.247073	0.228805										Spain	0.46665	0.59164	0.9014	1.31963	0.115304	0.150976	0.433348	0.467236
		2	1	G		4198F07	Adult	Tularemia										MAT -	0.130216	0.3966	1.429	0.351319	0.431577	0.0983348	2.25234	0.247073	0.228805										Spain	0.2346	0.07224	0.3101	0.290512	0.10366	0.142016	0.232132	0.27158
		2	1	H		4562F07	Adult	Tularemia										MAT -	0.130216	0.3966	1.429	0.351319	0.431577	0.0983348	2.25234	0.247073	0.228805										Spain	0.1305	0.45892	0.2668	0.41406	0.110334	0.338352	0.268419	0.351352
		2	2	A		4667F07	Adult	Tularemia										MAT -	0.130216	0.3966	1.429	0.351319	0.431577	0.0983348	2.25234	0.247073	0.228805										Spain	0.1476	0.44612	1.2854	0.680586	0.096418	0.204288	0.348853	0.375624
		2	2	B		4674F07	Adult	Tularemia										MAT -	0.130216	0.3966	1.429	0.351319	0.431577	0.0983348	2.25234	0.247073	0.228805										Spain	0.129	0.49396	0.4986	0.708056	0.135894	0.153888	0.269205	0.369852
		2	2	C		5448F07	Adult	Tularemia										MAT +	0.130216	0.3966	1.429	0.351319	0.431577	0.0983348	2.25234	0.247073	0.228805										Spain	0.252	0.38824	0.2597	0.558914	0.168412	0.250768	0.297239	0.33226
		2	2	D		5449F07	Adult	Tularemia										MAT +	0.130216	0.3966	1.429	0.351319	0.431577	0.0983348	2.25234	0.247073	0.228805										Spain	0.23925	0.68464	0.7616	1.20332	0.104228	0.149968	0.35108	0.396492
		2	2	E		4458F07	Adult	Tularemia										MAT +	0.130216	0.3966	1.429	0.351319	0.431577	0.0983348	2.25234	0.247073	0.228805										Spain	0.13305	0.08536	0.2254	0.335536	0.104512	0.131376	0.20829	0.264624
		2	2	F		4673F07	Adult	Tularemia										MAT +	0.130216	0.3966	1.429	0.351319	0.431577	0.0983348	2.25234	0.247073	0.228805										Spain	0.23535	0.39168	0.2348	0.332588	0.111896	0.287616	0.26331	0.298664
		2	2	G		4934F07	Adult	Tularemia										MAT +	0.130216	0.3966	1.429	0.351319	0.431577	0.0983348	2.25234	0.247073	0.228805										Spain	0.24375	0.48232	0.7971	0.900614	0.10863	0.215264	0.440422	0.513412
		2	2	H		4935F07	Adult	Tularemia										MAT +	0.130216	0.3966	1.429	0.351319	0.431577	0.0983348	2.25234	0.247073	0.228805										Spain	0.17415	0.49084	0.3827	0.614792	0.146828	0.179088	0.288724	0.372812
		2	5	A		10031	Adult	Brucellosis										R+C+	0.130216	0.3966	1.429	0.351319	0.431577	0.0983348	2.25234	0.247073	0.228805										Peru	0.5625	1.14052	0.7113	1.00674	0.20448	0.270144	1.22577	1.25948
		2	5	B		10054	Adult	Brucellosis										R+C+	0.130216	0.3966	1.429	0.351319	0.431577	0.0983348	2.25234	0.247073	0.228805										Peru	0.4074	1.24004	0.4964	0.823296	0.23643	0.144144	0.69299	1.23151
		2	5	C		10249	Adult	Brucellosis										R+C+	0.130216	0.3966	1.429	0.351319	0.431577	0.0983348	2.25234	0.247073	0.228805										Peru	1.2375	1.32816	0.9778	2.19773	0.178068	0.79352	0.647664	0.901764
		2	5	D		20160	Adult	Brucellosis										R+C+	0.130216	0.3966	1.429	0.351319	0.431577	0.0983348	2.25234	0.247073	0.228805										Peru	0.31905	0.88776	0.6312	1.1587	0.125386	0.347536	0.357237	0.414696
		2	5	E		20234	Adult	Brucellosis										R+C+	0.130216	0.3966	1.429	0.351319	0.431577	0.0983348	2.25234	0.247073	0.228805										Peru	0.264	0.69516	1.0417	1.57276	0.234584	0.309344	0.275493	0.451548
		2	5	F		80004	Adult	Brucellosis										R+C+	0.130216	0.3966	1.429	0.351319	0.431577	0.0983348	2.25234	0.247073	0.228805										Peru	0.50445	1.63316	0.5275	1.14315	0.10082	0.252	0.334574	0.417508
		2	5	G		80010	Adult	Brucellosis										R+C+	0.130216	0.3966	1.429	0.351319	0.431577	0.0983348	2.25234	0.247073	0.228805										Peru	1.85985	1.1762	1.2697	2.41736	0.133906	0.21504	0.582819	0.68006
		2	5	H		80022	Adult	Brucellosis										R+C+	0.130216	0.3966	1.429	0.351319	0.431577	0.0983348	2.25234	0.247073	0.228805										Peru	0.1533	0.33128	0.517	0.854786	0.109056	0.330176	0.441601	0.688052
		2	6	A		80024	Adult	Brucellosis										R+C+	0.130216	0.3966	1.429	0.351319	0.431577	0.0983348	2.25234	0.247073	0.228805										Peru	0.8871	0.78272	1.1496	1.00245	0.169548	0.159488	0.384092	0.530432
		2	6	B		80030	Adult	Brucellosis										R+C+	0.130216	0.3966	1.429	0.351319	0.431577	0.0983348	2.25234	0.247073	0.228805										Peru	0.4224	1.21396	0.6719	1.27233	0.230466	1.42666	1.25	1.27324
		2	6	C		80032	Adult	Brucellosis										R+C+	0.130216	0.3966	1.429	0.351319	0.431577	0.0983348	2.25234	0.247073	0.228805										Peru	0.12675	0.6802	0.1334	0.246292	0.097696	0.179424	0.143969	0.49728
		2	6	D		90005	Adult	Brucellosis										R+C+	0.130216	0.3966	1.429	0.351319	0.431577	0.0983348	2.25234	0.247073	0.228805										Peru	0.25305	0.73652	1.8736	2.66553	0.35429	1.98744	1.10027	1.50649
		2	6	E		90013	Adult	Brucellosis										R+C+	0.130216	0.3966	1.429	0.351319	0.431577	0.0983348	2.25234	0.247073	0.228805										Peru	0.1623	1.39752	0.6853	0.836294	0.125528	0.366352	1.70143	1.69475
		2	6	F		90033	Adult	Brucellosis										R+C+	0.130216	0.3966	1.429	0.351319	0.431577	0.0983348	2.25234	0.247073	0.228805										Peru	0.28005	1.06224	0.4449	0.683936	0.174376	0.448112	0.258987	0.46398
		2	6	G		90050	Adult	Brucellosis										R+C+	0.130216	0.3966	1.429	0.351319	0.431577	0.0983348	2.25234	0.247073	0.228805										Peru	0.27495	0.9556	0.4465	0.87167	0.187298	1.33403	0.913725	1.14123
		2	6	H		90256	Adult	Brucellosis										R+C+	0.130216	0.3966	1.429	0.351319	0.431577	0.0983348	2.25234	0.247073	0.228805										Peru	0.1395	0.08148	0.2736	0.359388	0.17324	0.26656	0.258856	0.307988
		2	7	A		110144027	Adult	Malaria										Kenya	0.130216	0.3966	1.429	0.351319	0.431577	0.0983348	2.25234	0.247073	0.228805										Kenya	0.5295	1.59016	0.6105	0.631944	0.380986	0.723856	1.45895	2.07807
		2	7	B		110163017	Adult	Malaria										Kenya	0.130216	0.3966	1.429	0.351319	0.431577	0.0983348	2.25234	0.247073	0.228805										Kenya	0.5625	0.92764	0.7424	1.15562	0.114594	0.538048	0.233704	0.3108
		2	7	C		120280017	Adult	Malaria										Kenya	0.130216	0.3966	1.429	0.351319	0.431577	0.0983348	2.25234	0.247073	0.228805										Kenya	0.1188	0.06164	0.4729	0.525816	0.118286	0.947408	0.296977	0.434084
		2	7	D		110191027	Adult	Malaria										Kenya	0.130216	0.3966	1.429	0.351319	0.431577	0.0983348	2.25234	0.247073	0.228805										Kenya	0.09675	0.10212	0.1322	0.16348	0.15052	2.87336	0.327762	0.409812
		2	7	E		110212017	Adult	Malaria										Kenya	0.130216	0.3966	1.429	0.351319	0.431577	0.0983348	2.25234	0.247073	0.228805										Kenya	0.40695	0.54816	0.3339	0.710066	0.109766	0.23408	0.756656	0.901764
		2	7	F		111043037	Adult	Malaria										Kenya	0.130216	0.3966	1.429	0.351319	0.431577	0.0983348	2.25234	0.247073	0.228805										Kenya	0.1779	0.3332	0.4027	0.513354	0.223224	0.940016	5.69876	5.47245
		2	7	G		120285027	Adult	Malaria										Kenya	0.130216	0.3966	1.429	0.351319	0.431577	0.0983348	2.25234	0.247073	0.228805										Kenya	0.3393	0.84616	0.2663	0.373994	0.129078	0.564032	0.811021	1.0135
		2	7	H		120288027	Adult	Malaria										Kenya	0.130216	0.3966	1.429	0.351319	0.431577	0.0983348	2.25234	0.247073	0.228805										Kenya	0.0984	0.20908	0.2413	0.299624	0.375306	1.1415	3.14125	4.07281
		2	8	A		120332017	Adult	Malaria										Kenya	0.130216	0.3966	1.429	0.351319	0.431577	0.0983348	2.25234	0.247073	0.228805										Kenya	0.11835	0.1698	0.2882	0.344246	0.222656	3.19469	3.78551	3.85407
		2	8	B		120409057	Adult	Malaria										Kenya	0.130216	0.3966	1.429	0.351319	0.431577	0.0983348	2.25234	0.247073	0.228805										Kenya	0.1794	0.58068	0.4074	0.413122	0.133622	0.215488	0.356844	0.411588
		2	8	C		120411017	Adult	Malaria										Kenya	0.130216	0.3966	1.429	0.351319	0.431577	0.0983348	2.25234	0.247073	0.228805										Kenya	0.1845	0.07444	0.1165	0.187332	0.221662	0.815136	0.865517	1.35568
		2	8	D		130424047	Adult	Malaria										Kenya	0.130216	0.3966	1.429	0.351319	0.431577	0.0983348	2.25234	0.247073	0.228805										Kenya	0.12435	0.13744	0.1919	0.247096	0.121552	0.480592	0.389332	0.497724
		2	8	E		130427047	Adult	Malaria										Kenya	0.130216	0.3966	1.429	0.351319	0.431577	0.0983348	2.25234	0.247073	0.228805										Kenya	0.1143	0.14028	0.0879	0.142442	0.092726	0.169232	0.201085	0.247604
		2	8	F		130471017	Adult	Malaria										Kenya	0.130216	0.3966	1.429	0.351319	0.431577	0.0983348	2.25234	0.247073	0.228805										Kenya	0.123	0.58296	0.1639	0.443406	0.146544	1.03421	0.927611	1.01543
		2	8	G		130474017	Adult	Malaria										Kenya	0.130216	0.3966	1.429	0.351319	0.431577	0.0983348	2.25234	0.247073	0.228805										Kenya	0.2322	0.21396	0.284	0.308602	0.131208	0.44072	0.23711	0.298664
		2	8	H		140618027	Adult	Malaria										Kenya	0.130216	0.3966	1.429	0.351319	0.431577	0.0983348	2.25234	0.247073	0.228805										Kenya	0.10485	0.20076	0.0946	0.151822	0.210444	0.808752	0.406493	0.530432
		2	9	A		UHJ-12	Adult	Malaria										PNG	0.130216	0.3966	1.429	0.351319	0.431577	0.0983348	2.25234	0.247073	0.228805										PNG	0.2196	0.46884	0.7395	0.71355	0.193972	0.285824	0.50304	0.73852
		2	9	B		UHJ-16	Adult	Malaria										PNG	0.130216	0.3966	1.429	0.351319	0.431577	0.0983348	2.25234	0.247073	0.228805										PNG	0.1146	0.21284	0.3518	0.302706	0.14768	0.771568	0.65369	0.934472
		2	9	C		UHJ-21	Adult	Malaria										PNG	0.130216	0.3966	1.429	0.351319	0.431577	0.0983348	2.25234	0.247073	0.228805										PNG	0.12	0.91556	0.2987	0.364078	0.097696	0.424592	0.338897	0.46842
		2	9	D		UHJ-25	Adult	Malaria										PNG	0.130216	0.3966	1.429	0.351319	0.431577	0.0983348	2.25234	0.247073	0.228805										PNG	0.1383	0.10372	0.1084	0.226996	0.133054	0.111216	0.182876	0.257224
		2	9	E		UHJ-27	Adult	Malaria										PNG	0.130216	0.3966	1.429	0.351319	0.431577	0.0983348	2.25234	0.247073	0.228805										PNG	0.1014	0.0414	0.573	0.738072	0.098406	0.134176	0.363132	0.441632
		2	9	F		UHJ-28	Adult	Malaria										PNG	0.130216	0.3966	1.429	0.351319	0.431577	0.0983348	2.25234	0.247073	0.228805										PNG	0.14715	0.15352	0.2419	0.372252	0.41038	1.95205	2.8224	3.23025
		2	9	G		UHJ-29	Adult	Malaria										PNG	0.130216	0.3966	1.429	0.351319	0.431577	0.0983348	2.25234	0.247073	0.228805										PNG	0.2145	0.70156	0.2535	0.381498	0.104086	0.227808	0.184448	0.251156
		2	9	H		UHJ-38	Adult	Malaria										PNG	0.130216	0.3966	1.429	0.351319	0.431577	0.0983348	2.25234	0.247073	0.228805										PNG	0.1776	0.17812	0.2667	0.510138	0.104654	0.311024	0.56985	0.5254
		2	10	A		UHJ-39	Adult	Malaria										PNG	0.130216	0.3966	1.429	0.351319	0.431577	0.0983348	2.25234	0.247073	0.228805										PNG	0.2418	0.74192	0.5679	0.673216	0.131634	0.521024	1.42463	2.18803
		2	10	B		UHJ-40	Adult	Malaria										PNG	0.130216	0.3966	1.429	0.351319	0.431577	0.0983348	2.25234	0.247073	0.228805										PNG	0.10995	0.23732	0.2347	0.33098	0.175938	0.411936	0.341648	0.584896
		2	10	C		UHJ-42	Adult	Malaria										PNG	0.130216	0.3966	1.429	0.351319	0.431577	0.0983348	2.25234	0.247073	0.228805										PNG	0.1182	1.53188	0.4217	0.592548	0.093152	0.283696	0.12314	0.178636
		2	10	D		UHJ-62	Adult	Malaria										PNG	0.130216	0.3966	1.429	0.351319	0.431577	0.0983348	2.25234	0.247073	0.228805										PNG	0.09555	0.17184	0.2411	0.379488	0.11786	1.01987	0.971496	1.13131
		2	10	E		UHJ-70	Adult	Malaria										PNG	0.130216	0.3966	1.429	0.351319	0.431577	0.0983348	2.25234	0.247073	0.228805										PNG	0.0798	0.07568	0.1272	0.180766	0.100394	0.143136	0.121961	0.156288
		2	10	F		UHJ-75	Adult	Malaria										PNG	0.130216	0.3966	1.429	0.351319	0.431577	0.0983348	2.25234	0.247073	0.228805										PNG	0.10245	0.1786	0.2404	0.287028	0.109056	0.306208	0.332347	0.435712
		2	10	G		UHJ-79	Adult	Malaria										PNG	0.130216	0.3966	1.429	0.351319	0.431577	0.0983348	2.25234	0.247073	0.228805										PNG	0.1209	0.13992	0.3067	0.372922	0.098548	0.250992	0.641245	0.54612
		2	10	H		UHJ-82	Adult	Malaria										PNG	0.130216	0.3966	1.429	0.351319	0.431577	0.0983348	2.25234	0.247073	0.228805										PNG	0.1263	0.20684	0.0948	0.193362	0.090312	0.2408	0.17161	0.183668
		2	11	A		Kali0001	Adult	Malaria										Mali	0.130216	0.3966	1.429	0.351319	0.431577	0.0983348	2.25234	0.247073	0.228805										Mali	0.4386	0.87988	1.3322	1.0377	0.13348	0.51296	1.05049	1.31187
		2	11	B		Kali0002	Adult	Malaria										Mali	0.130216	0.3966	1.429	0.351319	0.431577	0.0983348	2.25234	0.247073	0.228805										Mali	0.1272	0.18244	0.3336	0.411514	0.1065	0.36176	0.339814	0.570244
		2	11	C		Kali0004	Adult	Malaria										Mali	0.130216	0.3966	1.429	0.351319	0.431577	0.0983348	2.25234	0.247073	0.228805										Mali	0.21045	0.21764	0.9518	1.02523	0.197238	1.81429	1.38244	1.4689
		2	11	D		Kali0005	Adult	Malaria										Mali	0.130216	0.3966	1.429	0.351319	0.431577	0.0983348	2.25234	0.247073	0.228805										Mali	0.31095	0.47872	0.7225	1.05404	0.135184	3.99392	0.555178	0.623228
		2	11	E		Kali0006	Adult	Malaria										Mali	0.130216	0.3966	1.429	0.351319	0.431577	0.0983348	2.25234	0.247073	0.228805										Mali	5.46885	1.66872	3.8796	5.50338	0.429408	5.66037	0.591727	1.07196
		2	11	F		Kali0008	Adult	Malaria										Mali	0.130216	0.3966	1.429	0.351319	0.431577	0.0983348	2.25234	0.247073	0.228805										Mali	0.10575	0.23648	0.184	0.227934	0.114878	1.14621	0.199513	0.28638
		2	11	G		Kali0011	Adult	Malaria										Mali	0.130216	0.3966	1.429	0.351319	0.431577	0.0983348	2.25234	0.247073	0.228805										Mali	0.97815	1.27328	0.2375	0.711004	0.1136	1.31174	0.351211	0.412476
		2	11	H		Kali0012	Adult	Malaria										Mali	0.130216	0.3966	1.429	0.351319	0.431577	0.0983348	2.25234	0.247073	0.228805										Mali	0.2274	0.18256	1.0893	1.11796	0.347758	1.72166	0.465967	0.845672
		2	12	A		Kali0014	Adult	Malaria										Mali	0.130216	0.3966	1.429	0.351319	0.431577	0.0983348	2.25234	0.247073	0.228805										Mali	0.28215	0.99784	0.9722	1.12131	0.145408	1.49408	0.806043	0.939652
		2	12	B		kali0016	Adult	Malaria										Mali	0.130216	0.3966	1.429	0.351319	0.431577	0.0983348	2.25234	0.247073	0.228805										Mali	0.32865	0.09096	0.1977	0.501026	0.117718	1.22987	0.291213	0.366004
		2	12	C		kali0017	Adult	Malaria										Mali	0.130216	0.3966	1.429	0.351319	0.431577	0.0983348	2.25234	0.247073	0.228805										Mali	0.27585	0.67988	0.3758	0.444612	0.113174	1.27176	0.426667	0.501424
		2	12	D		kali0018	Adult	Malaria										Mali	0.130216	0.3966	1.429	0.351319	0.431577	0.0983348	2.25234	0.247073	0.228805										Mali	0.1653	0.5322	0.8234	1.20198	0.114452	1.03006	0.709758	0.766048
		2	12	E		kali0019	Adult	Malaria										Mali	0.130216	0.3966	1.429	0.351319	0.431577	0.0983348	2.25234	0.247073	0.228805										Mali	0.1686	0.54596	0.5424	0.762058	0.135894	2.72328	0.920144	1.1991
		2	12	F		kali0020	Adult	Malaria										Mali	0.130216	0.3966	1.429	0.351319	0.431577	0.0983348	2.25234	0.247073	0.228805										Mali	0.11685	0.13584	0.7021	0.915488	0.103376	0.692384	0.209207	0.340104
		2	12	G		kali0023	Adult	Malaria										Mali	0.130216	0.3966	1.429	0.351319	0.431577	0.0983348	2.25234	0.247073	0.228805										Mali	0.11355	0.16844	0.2858	0.372118	0.165572	3.80621	0.703732	0.72372
		2	12	H		kali0024	Adult	Malaria										Mali	0.130216	0.3966	1.429	0.351319	0.431577	0.0983348	2.25234	0.247073	0.228805										Mali	0.26565	0.91568	0.6049	0.714622	0.126238	2.22611	1.17153	0.938172
	350	1	7	D	3
	351	2	4	A	8
	352	3	5	B	6
	353	3	12	C	6
	354	4	1	A	8
	355	4	7	F	3
	356	4	9	A	5
	357	4	9	C	5
		1	7	C
		1	7	D
		1	7	E
		1	7	F
		1	7	G
		1	7	H
		1	8	A
		1	8	B
		1	8	C
		1	8	D
		1	8	E
		1	8	F
		1	8	G
		1	8	H
		1	9	A
		1	9	B
		1	9	C
		1	9	D
		1	9	E
		1	9	F
		1	9	G
		1	9	H
